# Supplementary material for: Systematic Review of Genomic Associations with Blood Pressure and Hypertension in Populations with African-Ancestry
Source: Front Genet. 2021 Oct 20;12:699445. doi: 10.3389/fgene.2021.699445 (PMC8564494; doi:10.3389/fgene.2021.699445)
Supplement: Supplementary file 2 [file DataSheet1.xlsx]

## Sheet: Table S 1
Table S 1: PRISMA 2009 Checklist
From: Moher et al. (2009). More information: www.prisma-statement.org
ABSTRACT	#	Checklist item	Reported on page #
TITLE			1
Title	1	Identify the report as a systematic review, meta-analysis, or both.	1
ABSTRACT			1
Structured summary	2	Provide a structured summary including, as applicable: background; objectives; data sources; study eligibility criteria, participants, and interventions; study appraisal and synthesis methods; results; limitations; conclusions and implications of key findings; systematic review registration number.	1
INTRODUCTION			2
Rationale	3	Describe the rationale for the review in the context of what is already known.	2
Objectives	4	Provide an explicit statement of questions being addressed with reference to participants, interventions, comparisons, outcomes, and study design (PICOS).	2
METHODS			2-4
Protocol and registration	5	Indicate if a review protocol exists, if and where it can be accessed (e.g., Web address), and, if available, provide registration information including registration number.	2
Eligibility criteria	6	Specify study characteristics (e.g., PICOS, length of follow-up) and report characteristics (e.g., years considered, language, publication status) used as criteria for eligibility, giving rationale.	3
Information sources	7	Describe all information sources (e.g., databases with dates of coverage, contact with study authors to identify additional studies) in the search and date last searched.	3
Search	8	Present full electronic search strategy for at least one database, including any limits used, such that it could be repeated.	3
Study selection	9	State the process for selecting studies (i.e., screening, eligibility, included in systematic review, and, if applicable, included in the meta-analysis).	3
Data collection process	10	Describe method of data extraction from reports (e.g., piloted forms, independently, in duplicate) and any processes for obtaining and confirming data from investigators.	3
Data items	11	List and define all variables for which data were sought (e.g., PICOS, funding sources) and any assumptions and simplifications made.	4
Risk of bias in individual studies	12	Describe methods used for assessing risk of bias of individual studies (including specification of whether this was done at the study or outcome level), and how this information is to be used in any data synthesis.	4
Summary measures	13	State the principal summary measures (e.g., risk ratio, difference in means).	4
Synthesis of results	14	Describe the methods of handling data and combining results of studies, if done, including measures of consistency (e.g., I2) for each meta-analysis.	4
Risk of bias across studies	15	Specify any assessment of risk of bias that may affect the cumulative evidence (e.g., publication bias, selective reporting within studies).	4
Additional analyses	16	Describe methods of additional analyses (e.g., sensitivity or subgroup analyses, meta-regression), if done, indicating which were pre-specified.	4
RESULTS			4-7
Study selection	17	Give numbers of studies screened, assessed for eligibility, and included in the review, with reasons for exclusions at each stage, ideally with a flow diagram.	4
Study characteristics	18	For each study, present characteristics for which data were extracted (e.g., study size, PICOS, follow-up period) and provide the citations.	5
Risk of bias within studies	19	Present data on risk of bias of each study and, if available, any outcome level assessment (see item 12).	5
Results of individual studies	20	For all outcomes considered (benefits or harms), present, for each study: (a) simple summary data for each intervention group (b) effect estimates and confidence intervals, ideally with a forest plot.	6
Synthesis of results	21	Present results of each meta-analysis done, including confidence intervals and measures of consistency.	6
Risk of bias across studies	22	Present results of any assessment of risk of bias across studies (see Item 15).	7
Additional analysis	23	Give results of additional analyses, if done (e.g., sensitivity or subgroup analyses, meta-regression [see Item 16]).	7
DISCUSSION			7-10
Summary of evidence	24	Summarize the main findings including the strength of evidence for each main outcome; consider their relevance to key groups (e.g., healthcare providers, users, and policy makers).	8
Limitations	25	Discuss limitations at study and outcome level (e.g., risk of bias), and at review-level (e.g., incomplete retrieval of identified research, reporting bias).	10
Conclusions	26	Provide a general interpretation of the results in the context of other evidence, and implications for future research.	10
FUNDING			14
Funding	27	Describe sources of funding for the systematic review and other support (e.g., supply of data); role of funders for the systematic review.	14

## Sheet: Table S 2
Table S 2: Eligibility Criteria used for inclusion in this review
Characteristics	Inclusion criteria
Participants	All African-ancestries
Species	Human
Trait of interest	BP traits and/or HTN
Outcome	Genetic associations of BP and/or HTN
Comparison / Previous review done	No
Study design	GWAS
Years considered	2007 until April 2020
Language	English
Publication status	Published/ Pending
Document type	Full Journal Article
Publication status	Published/ Pending/ Available online
Databases	PubMed, PMC, Scopus, WoS and the GWAS Catalog databases.
Genetic association data	100 % African-ancestry data, Primary study data (including only new traits in secondary studies)

## Sheet: Table  S 3
Table S 3: Database search strategy
Advance search in: Pubmed, PMC, Scopus and WoS. Search: Inception to April 2020. Search date: 8 April 2020.
No.	Query Terms	PubMed	PMC	Scopus	WoS
#1 Blood pressure	“blood pressure” OR “BP” OR “systolic blood pressure” OR “diastolic blood pressure” OR “hypertension” OR “high blood pressure” OR “hypertensive” OR “hypotension” OR “low blood pressure” OR “pulse pressure” OR “pulse rate” OR “arterial pressure”	1,030,292	148,336	1,532,974	1, 488,667
#2 African population	“Africa” OR “African” OR “African American” OR “blacks” OR “Algeria” OR “Angola” OR “Benin” OR “Botswana” OR "Burkina Faso" OR “Burundi” OR "Cabo Verde" OR “Cameroon” OR "Central African Republic" OR “Chad” OR “Comoros” OR "Democratic Republic of the Congo" OR "Republic of the Congo" OR "Cote d'Ivoire" OR “Ivory Coast” OR “Djibouti” OR “Egypt” OR "Equatorial Guinea" OR “Eritrea” OR “Ethiopia” OR …	875,732	137,641	1,822,715	1,590,266
#3 GWAS	“GWAS” OR “GW association study” OR “genome wide association study” OR "GW" OR "genome wide"	88,314	45,301	98,657	142,421
#4 Genetics/analysis	“genome” OR “genomic” OR “genetic association” OR “genetic marker” OR “genetic polymorphism” OR “single nucleotide polymorphism” OR “SNP” OR “single nucleotide variant” OR “SNV” OR “trans-ethnic” OR “transethnic” OR “trans-ancestry” OR “transancestry” OR “meta-analysis” OR “meta analysis” OR “fine mapping” OR “fine-mapping” OR “genetic risk” OR “polygenetic risk” OR “PRS”	1,046,250	339,895	1,442,589	1,342,587
#5	#1 AND #2 AND #3 AND #4	330	125	342	534

## Sheet: Table S 4
Table S 4: Inclusion/exclusion criteria of the screened records
Consists of total screened records remaining (724) after removing duplicate records.
No.	Assigned Code	PMID	PMCID	DOI	Title	Authors	Citation	First Author	Journal/Book	Publication Year	Create Date	Source	Doc type	Relevent aspects?	Genetic association	Include?	Reason	Comment
1	PM1	23815022	NA	NA	[Elevated coronary mortality in Mauritius: risk factors and genetic analyses]	Baligadoo S.	Am J Hum Genet. 2018 Mar 1;102(3):375-400. doi: 10.1016/j.ajhg.2018.01.015. Epub 2018 Feb 15.	Baligadoo S	Bull Acad Natl Med	2012	2013-07-03	PubMed	Journal Article	No	Irrelevant Topic	No	Irrelevant Topic	In French
2	PM2	31152163	PMC6698888	10.1038/s41588-019-0407-x	A catalog of genetic loci associated with kidney function from analyses of a million individuals	Wuttke M, Li Y, Li M, Sieber KB, Feitosa MF, Gorski M, Tin A, Wang L, Chu AY, Hoppmann A, Kirsten H, Giri A, Chai JF, Sveinbjornsson G, Tayo BO, Nutile T, Fuchsberger C, Marten J, Cocca M, Ghasemi S, Xu Y, Horn K, Noce D, van der Most PJ, Sedaghat S, Yu Z, Akiyama M, Afaq S, Ahluwalia TS, Almgren P, Amin N, Ã„rnlÃ¶v J, Bakker SJL, Bansal N, Baptista D, Bergmann S, Biggs ML, Biino G, Boehnke M, Bo…	Am J Hum Genet. 2018 Mar 1;102(3):375-400. doi: 10.1016/j.ajhg.2018.01.015. Epub 2018 Feb 15.	Wuttke M	Nat Genet	2019	2019-06-02	PubMed	Journal Article	No	Irrelevant Topic	No	Irrelevant Topic
3	PM3	25948103	PMC4864657	10.1038/npp.2015.131	A CHRNA5 Smoking Risk Variant Decreases the Aversive Effects of Nicotine in Humans	Jensen KP, DeVito EE, Herman AI, Valentine GW, Gelernter J, Sofuoglu M.	Am J Hum Genet. 2018 Mar 1;102(3):375-400. doi: 10.1016/j.ajhg.2018.01.015. Epub 2018 Feb 15.	Jensen KP	Neuropsychopharmacology	2015	2015-05-08	PubMed	Journal Article	No	Irrelevant Topic	No	Irrelevant Topic
4	PM4	20031624	PMC2790827	10.1161/CIRCGENETICS.109.848754	A common copy number variation on chromosome 6 association with the gene expression level of endothelin 1 in transformed B lymphocytes from three racial groups	Sun YV, Peyser PA, Kardia SL.	Am J Hum Genet. 2018 Mar 1;102(3):375-400. doi: 10.1016/j.ajhg.2018.01.015. Epub 2018 Feb 15.	Sun YV	Circ Cardiovasc Genet	2009	2009-12-25	PubMed	Journal Article	No	Irrelevant Topic	No	Irrelevant Topic
5	PM5	15701670	NA	10.1093/ndt/gfh704	A genome scan for all-cause end-stage renal disease in African Americans	Freedman BI, Bowden DW, Rich SS, Valis CJ, Sale MM, Hicks PJ, Langefeld CD.	Am J Hum Genet. 2018 Mar 1;102(3):375-400. doi: 10.1016/j.ajhg.2018.01.015. Epub 2018 Feb 15.	Freedman BI	Nephrol Dial Transplant	2005	2005-02-11	PubMed	Journal Article	No	Irrelevant Topic	No	Irrelevant Topic	Pre-2007
6	PM6	30594178	PMC6310952	10.1186/s12885-018-5133-8	A genome wide SNP genotyping study in the Tunisian population: specific reporting on a subset of common breast cancer risk loci	Hamdi Y, Ben Rekaya M, Jingxuan S, Nagara M, Messaoud O, Benammar Elgaaied A, Mrad R, Chouchane L, Boubaker MS, Abdelhak S, Boussen H, Romdhane L.	Am J Hum Genet. 2018 Mar 1;102(3):375-400. doi: 10.1016/j.ajhg.2018.01.015. Epub 2018 Feb 15.	Hamdi Y	BMC Cancer	2018	2018-12-31	PubMed	Journal Article	No	Irrelevant Topic	No	Irrelevant Topic
7	PM7	12559683	NA	10.1016/s0895-7061(02)03247-8	A GW affected sibpair linkage analysis of hypertension: the HyperGEN network	Rao DC, Province MA, Leppert MF, Oberman Al, Heiss G, Ellison RC, Arnett DK, Eckfeldt JH, Schwander K, Mockrin SC, Hunt SC; HyperGEN Network.	Am J Hum Genet. 2018 Mar 1;102(3):375-400. doi: 10.1016/j.ajhg.2018.01.015. Epub 2018 Feb 15.	Rao DC	Am J Hypertens	2003	2003-02-01	PubMed	Journal Article	Yes	GWLA	No	Pre-2007	~391 anonymous markers, LOD score analysis (2003)
8	PM8	31469255	PMC6785527	10.1002/mgg3.950	A GW association and replication study of blood pressure in Ugandan early adolescents	Lule SA, Mentzer AJ, Namara B, Muwenzi AG, Nassanga B, Kizito D, Akurut H, Lubyayi L, Tumusiime J, Zziwa C, Akello F, Gurdasani D, Sandhu M, Smeeth L, Elliott AM, Webb EL.	Mol Genet Genomic Med. 2019 Oct;7(10):e00950. doi: 10.1002/mgg3.950. Epub 2019 Aug 30.	Lule SA	Mol Genet Genomic Med	2019	2019-08-31	PubMed	Journal Article	Yes	GWAS Cat	Yes	Meets Criteria
9	PM9	27559109	PMC5291237	10.1093/hmg/ddw264	A GW association meta-analysis of diarrhoeal disease in young children identifies FUT2 locus and provides plausible biological pathways	Bustamante M, Standl M, Bassat Q, Vilor-Tejedor N, Medina-Gomez C, Bonilla C, Ahluwalia TS, Bacelis J, Bradfield JP, Tiesler CM, Rivadeneira F, Ring S, Vissing NH, Fink NR, Jugessur A, Mentch FD, Ballester F, Kriebel J, Kiefte-de Jong JC, Wolsk HM, Llop S, Thiering E, Beth SA, Timpson NJ, Andersen J, Schulz H, Jaddoe VW, Evans DM, Waage J, Hakonarson H, Grant SF, Jacobsson B, BÃ¸nnelykke K, Bisga…	Am J Hum Genet. 2018 Mar 1;102(3):375-400. doi: 10.1016/j.ajhg.2018.01.015. Epub 2018 Feb 15.	Bustamante M	Hum Mol Genet	2016	2016-08-26	PubMed	Journal Article	No	Irrelevant Topic	No	Irrelevant Topic
10	PM10	27866268	NA	10.1007/s00438-016-1274-0	A GW association study of essential hypertension in an Australian population using a DNA pooling approach	Fowdar JY, Grealy R, Lu Y, Griffiths LR.	Am J Hum Genet. 2018 Mar 1;102(3):375-400. doi: 10.1016/j.ajhg.2018.01.015. Epub 2018 Feb 15.	Fowdar JY	Mol Genet Genomics	2017	2016-11-21	PubMed	Journal Article	Yes	GWAS	No	Non-African	All participants were of Caucasian origin; based on Fowdar et al population
11	PM11	19609347	PMC2702100	10.1371/journal.pgen.1000564	A GW association study of hypertension and blood pressure in African Americans	Adeyemo A, Gerry N, Chen G, Herbert A, Doumatey A, Huang H, Zhou J, Lashley K, Chen Y, Christman M, Rotimi C.	PLoS Genet. 2009 Jul;5(7):e1000564. doi: 10.1371/journal.pgen.1000564. Epub 2009 Jul 17.	Adeyemo A	PLoS Genet	2009	2009-07-18	PubMed	Journal Article	Yes	GWAS Cat	Yes	Meets Criteria
12	PM12	21294900	PMC3045279	10.1186/1755-8794-4-17	A GW association study of serum uric acid in African Americans	Charles BA, Shriner D, Doumatey A, Chen G, Zhou J, Huang H, Herbert A, Gerry NP, Christman MF, Adeyemo A, Rotimi CN.	Am J Hum Genet. 2018 Mar 1;102(3):375-400. doi: 10.1016/j.ajhg.2018.01.015. Epub 2018 Feb 15.	Charles BA	BMC Med Genomics	2011	2011-02-08	PubMed	Journal Article	No	Irrelevant Topic	No	Irrelevant Topic
13	PM13	12559684	NA	10.1016/s0895-7061(02)03246-6	A GW linkage analysis investigating the determinants of blood pressure in whites and African Americans	Thiel BA, Chakravarti A, Cooper RS, Luke A, Lewis S, Lynn A, Tiwari H, Schork NJ, Weder AB.	Am J Hum Genet. 2018 Mar 1;102(3):375-400. doi: 10.1016/j.ajhg.2018.01.015. Epub 2018 Feb 15.	Thiel BA	Am J Hypertens	2003	2003-02-01	PubMed	Journal Article	Yes	GWLA	No	Pre-2007	372 DNA markers (set 8) on 22 autosomes
14	PM14	16280126	NA	10.1016/j.atherosclerosis.2005.10.003	A GW linkage scan for ankle-brachial index in African American and non-Hispanic white subjects participating in the GENOA study	Kullo IJ, Turner ST, Kardia SL, Mosley TH Jr, Boerwinkle E, de Andrade M.	Am J Hum Genet. 2018 Mar 1;102(3):375-400. doi: 10.1016/j.ajhg.2018.01.015. Epub 2018 Feb 15.	Kullo IJ	Atherosclerosis	2006	2005-11-11	PubMed	Journal Article	No	Irrelevant Topic	No	Irrelevant Topic
15	PM15	15113729	NA	10.1093/ajcn/79.5.881	A GW linkage scan for dietary energy and nutrient intakes: the Health, Risk Factors, Exercise Training, and Genetics (HERITAGE) Family Study	Collaku A, Rankinen T, Rice T, Leon AS, Rao DC, Skinner JS, Wilmore JH, Bouchard C.	Am J Hum Genet. 2018 Mar 1;102(3):375-400. doi: 10.1016/j.ajhg.2018.01.015. Epub 2018 Feb 15.	Collaku A	Am J Clin Nutr	2004	2004-04-29	PubMed	Journal Article	No	Irrelevant Topic	No	Irrelevant Topic
16	PM16	23325143	PMC3542324	10.1371/journal.pone.0053938	A GW methylation study on essential hypertension in young African American males	Wang X, Falkner B, Zhu H, Shi H, Su S, Xu X, Sharma AK, Dong Y, Treiber F, Gutin B, Harshfield G, Snieder H.	Am J Hum Genet. 2018 Mar 1;102(3):375-400. doi: 10.1016/j.ajhg.2018.01.015. Epub 2018 Feb 15.	Wang X	PLoS One	2013	2013-01-18	PubMed	Journal Article	Yes	Methylation Study	No	Clinical Study	HumanMethylation27 BeadChip; Not GWAS
17	PM17	23644594	PMC3741222	10.4161/epi.24506	A GW methylation study on obesity: differential variability and differential methylation	Xu X, Su S, Barnes VA, De Miguel C, Pollock J, Ownby D, Shi H, Zhu H, Snieder H, Wang X.	Am J Hum Genet. 2018 Mar 1;102(3):375-400. doi: 10.1016/j.ajhg.2018.01.015. Epub 2018 Feb 15.	Xu X	Epigenetics	2013	2013-05-07	PubMed	Journal Article	No	Irrelevant Topic	No	Irrelevant Topic
18	PM18	27455838	PMC4960707	10.1186/s12711-016-0229-6	A GW perspective about the diversity and demographic history of seven Spanish goat breeds	Manunza A, Noce A, Serradilla JM, Goyache F, MartÃ­nez A, Capote J, Delgado JV, Jordana J, MuÃ±oz E, Molina A, Landi V, Pons A, Balteanu V, TraorÃ© A, Vidilla M, SÃ¡nchez-RodrÃ­guez M, SÃ nchez A, Cardoso TF, Amills M.	Am J Hum Genet. 2018 Mar 1;102(3):375-400. doi: 10.1016/j.ajhg.2018.01.015. Epub 2018 Feb 15.	Manunza A	Genet Sel Evol	2016	2016-07-27	PubMed	Journal Article	No	Irrelevant Topic	No	Irrelevant Topic
19	PM19	17336700	NA	10.1053/j.ajkd.2006.12.011	A GW search for linkage to renal function phenotypes in West Africans with type 2 diabetes	Chen G, Adeyemo AA, Zhou J, Chen Y, Doumatey A, Lashley K, Huang H, Amoah A, Agyenim-Boateng K, Eghan BA Jr, Okafor G, Acheampong J, Oli J, Fasanmade O, Johnson T, Rotimi C.	Am J Hum Genet. 2018 Mar 1;102(3):375-400. doi: 10.1016/j.ajhg.2018.01.015. Epub 2018 Feb 15.	Chen G	Am J Kidney Dis	2007	2007-03-06	PubMed	Journal Article	No	Irrelevant Topic	No	Irrelevant Topic
20	PM20	26752167	PMC4707536	10.1038/srep18812	A GW study of blood pressure in African Americans accounting for gene-smoking interaction	Taylor JY, Schwander K, Kardia SL, Arnett D, Liang J, Hunt SC, Rao DC, Sun YV.	Sci Rep. 2016 Jan 11;6:18812. doi: 10.1038/srep18812.	Taylor JY	Sci Rep	2016	2016-01-12	PubMed	Journal Article	Yes	GWAS Cat	No	GxE Only	GxE (smoking)(HyperGEN n=1083; GENOA n=1472)
21	PM21	29455858	PMC5985266	10.1016/j.ajhg.2018.01.015	A Large-Scale Multi-ancestry GW Study Accounting for Smoking Behavior Identifies Multiple Significant Loci for Blood Pressure	Sung YJ, Winkler TW, de Las Fuentes L, Bentley AR, Brown MR, Kraja AT, Schwander K, Ntalla I, Guo X, Franceschini N, Lu Y, Cheng CY, Sim X, Vojinovic D, Marten J, Musani SK, Li C, Feitosa MF, KilpelÃ¤inen TO, Richard MA, Noordam R, Aslibekyan S, Aschard H, Bartz TM, Dorajoo R, Liu Y, Manning AK, Rankinen T, Smith AV, Tajuddin SM, Tayo BO, Warren HR, Zhao W, Zhou Y, Matoba N, Sofer T, Alver M, Ami…	Am J Hum Genet. 2018 Mar 1;102(3):375-400. doi: 10.1016/j.ajhg.2018.01.015. Epub 2018 Feb 15.	Sung YJ	Am J Hum Genet	2018	2018-02-20	PubMed	Journal Article	Yes	GWAS Cat	No	GxE Only	GWAS including smoking as covariate; GxE?
22	PM22	31477933	NA	10.1038/s41588-019-0484-x	A method for GW genealogy estimation for thousands of samples	Speidel L, Forest M, Shi S, Myers SR.	Am J Hum Genet. 2018 Mar 1;102(3):375-400. doi: 10.1016/j.ajhg.2018.01.015. Epub 2018 Feb 15.	Speidel L	Nat Genet	2019	2019-09-04	PubMed	Journal Article	No	Irrelevant Topic	No	Irrelevant Topic
23	PM23	31127295	PMC6644157	10.1093/hmg/ddz070	A multi-ancestry GW study incorporating gene-smoking interactions identifies multiple new loci for pulse pressure and mean arterial pressure	Sung YJ, de Las Fuentes L, Winkler TW, Chasman DI, Bentley AR, Kraja AT, Ntalla I, Warren HR, Guo X, Schwander K, Manning AK, Brown MR, Aschard H, Feitosa MF, Franceschini N, Lu Y, Cheng CY, Sim X, Vojinovic D, Marten J, Musani SK, KilpelÃ¤inen TO, Richard MA, Aslibekyan S, Bartz TM, Dorajoo R, Li C, Liu Y, Rankinen T, Smith AV, Tajuddin SM, Tayo BO, Zhao W, Zhou Y, Matoba N, Sofer T, Alver M, Am…	Am J Hum Genet. 2018 Mar 1;102(3):375-400. doi: 10.1016/j.ajhg.2018.01.015. Epub 2018 Feb 15.	Sung YJ	Hum Mol Genet	2019	2019-05-26	PubMed	Journal Article	Yes	GWAS	No	GxE Only	GxE (smoking) arterial and pulse pressure; GWAS on smoking interaction study of MAP and PP
24	PM24	27023905	PMC4836961	10.1007/s00439-016-1657-7	A mutation in SLC22A4 encoding an organic cation transporter expressed in the cochlea strial endothelium causes human recessive non-syndromic hearing loss DFNB60	Ben Said M, Grati M, Ishimoto T, Zou B, Chakchouk I, Ma Q, Yao Q, Hammami B, Yan D, Mittal R, Nakamichi N, Ghorbel A, Neng L, Tekin M, Shi XR, Kato Y, Masmoudi S, Lu Z, Hmani M, Liu X.	Am J Hum Genet. 2018 Mar 1;102(3):375-400. doi: 10.1016/j.ajhg.2018.01.015. Epub 2018 Feb 15.	Ben Said M	Hum Genet	2016	2016-03-30	PubMed	Journal Article	No	Irrelevant Topic	No	Irrelevant Topic
25	PM25	22022282	PMC3192835	10.1371/journal.pgen.1002322	A phenomics-based strategy identifies loci on APOC1, BRAP, and PLCG1 associated with metabolic syndrome phenotype domains	Avery CL, He Q, North KE, Ambite JL, Boerwinkle E, Fornage M, Hindorff LA, Kooperberg C, Meigs JB, Pankow JS, Pendergrass SA, Psaty BM, Ritchie MD, Rotter JI, Taylor KD, Wilkens LR, Heiss G, Lin DY.	PLoS Genet. 2011 Oct;7(10):e1002322. doi: 10.1371/journal.pgen.1002322. Epub 2011 Oct 13.	Avery CL	PLoS Genet	2011	2011-10-25	PubMed	Journal Article	Yes	Non-GWAS	No	Non-GWAS
26	PM26	28468764	PMC5513061	10.1261/rna.061564.117	A resource for functional profiling of noncoding RNA in the yeast Saccharomyces cerevisiae	Parker S, Fraczek MG, Wu J, Shamsah S, Manousaki A, Dungrattanalert K, de Almeida RA, Estrada-Rivadeneyra D, Omara W, Delneri D, O'Keefe RT.	Am J Hum Genet. 2018 Mar 1;102(3):375-400. doi: 10.1016/j.ajhg.2018.01.015. Epub 2018 Feb 15.	Parker S	RNA	2017	2017-05-05	PubMed	Journal Article	No	Irrelevant Topic	No	Irrelevant Topic
27	PM27	31134134	PMC6523518	10.3389/fgene.2019.00428	A Social Determinant of Health May Modify Genetic Associations for Blood Pressure: Evidence From a SNP by Education Interaction in an African American Population	Hollister BM, Farber-Eger E, Aldrich MC, Crawford DC.	Am J Hum Genet. 2018 Mar 1;102(3):375-400. doi: 10.1016/j.ajhg.2018.01.015. Epub 2018 Feb 15.	Hollister BM	Front Genet	2019	2019-05-29	PubMed	Journal Article	Yes	Methylation Study	No	Targeted/Non-GW Arrays	Metabochip; GxE (education level)
28	PM28	25799106	PMC4385187	10.1016/j.ajhg.2015.01.020	A statistical approach for rare-variant association testing in affected sibships	Epstein MP, Duncan R, Ware EB, Jhun MA, Bielak LF, Zhao W, Smith JA, Peyser PA, Kardia SL, Satten GA.	Am J Hum Genet. 2018 Mar 1;102(3):375-400. doi: 10.1016/j.ajhg.2018.01.015. Epub 2018 Feb 15.	Epstein MP	Am J Hum Genet	2015	2015-03-24	PubMed	Journal Article	No	Irrelevant Topic	No	Irrelevant Topic
29	PM29	27454254	PMC4959372	10.1186/s12864-016-2858-0	Abstracts from the 3rd International Genomic Medicine Conference (3rd IGMC 2015) : Jeddah, Kingdom of Saudi Arabia. 30 November - 3 December 2015	Shay JW, Homma N, Zhou R, Naseer MI, Chaudhary AG, Al-Qahtani M, Hirokawa N, Goudarzi M, Fornace AJ Jr, Baeesa S, Hussain D, Bangash M, Alghamdi F, Schulten HJ, Carracedo A, Khan I, Qashqari H, Madkhali N, Saka M, Saini KS, Jamal A, Al-Maghrabi J, Abuzenadah A, Chaudhary A, Al Qahtani M, Damanhouri G, Alkhatabi H, Goodeve A, Crookes L, Niksic N, Beauchamp N, Abuzenadah AM, Vaught J, Budowle B, As…	Am J Hum Genet. 2018 Mar 1;102(3):375-400. doi: 10.1016/j.ajhg.2018.01.015. Epub 2018 Feb 15.	Shay JW	BMC Genomics	2016	2016-07-26	PubMed	Conference Proceedings	No	Irrelevant Topic	No	Non-Journal Article	Conference Proceedings
30	PM30	27144929	NA	10.1111/mec.13683	Adaptation to climate through flowering phenology: a case study in Medicago truncatula	Burgarella C, Chantret N, Gay L, Prosperi JM, Bonhomme M, Tiffin P, Young ND, Ronfort J.	Am J Hum Genet. 2018 Mar 1;102(3):375-400. doi: 10.1016/j.ajhg.2018.01.015. Epub 2018 Feb 15.	Burgarella C	Mol Ecol	2016	2016-05-05	PubMed	Journal Article	No	Irrelevant Topic	No	Irrelevant Topic
31	PM31	28137830	PMC5491288	10.1681/ASN.2016091010	Admixture Mapping Identifies an Amerindian Ancestry Locus Associated with Albuminuria in Hispanics in the United States	Brown LA, Sofer T, Stilp AM, Baier LJ, Kramer HJ, Masindova I, Levy D, Hanson RL, Moncrieft AE, Redline S, Rosas SE, Lash JP, Cai J, Laurie CC, Browning S, Thornton T, Franceschini N.	Am J Hum Genet. 2018 Mar 1;102(3):375-400. doi: 10.1016/j.ajhg.2018.01.015. Epub 2018 Feb 15.	Brown LA	J Am Soc Nephrol	2017	2017-02-01	PubMed	Journal Article	No	Irrelevant Topic	No	Irrelevant Topic
32	PM32	29155883	PMC5695820	10.1371/journal.pone.0188400	Admixture mapping in the Hispanic Community Health Study/Study of Latinos reveals regions of genetic associations with blood pressure traits	Sofer T, Baier LJ, Browning SR, Thornton TA, Talavera GA, Wassertheil-Smoller S, Daviglus ML, Hanson R, Kobes S, Cooper RS, Cai J, Levy D, Reiner AP, Franceschini N.	Am J Hum Genet. 2018 Mar 1;102(3):375-400. doi: 10.1016/j.ajhg.2018.01.015. Epub 2018 Feb 15.	Sofer T	PLoS One	2017	2017-11-21	PubMed	Journal Article	Yes	Admixture Mapping	No	Non-GWAS	Illumina 15041502 B3 array; Hispanic
33	PM33	19304782	PMC2722229	10.1093/hmg/ddp122	Admixture mapping of quantitative trait loci for blood lipids in African-Americans	Basu A, Tang H, Lewis CE, North K, Curb JD, Quertermous T, Mosley TH, Boerwinkle E, Zhu X, Risch NJ.	Am J Hum Genet. 2018 Mar 1;102(3):375-400. doi: 10.1016/j.ajhg.2018.01.015. Epub 2018 Feb 15.	Basu A	Hum Mol Genet	2009	2009-03-24	PubMed	Journal Article	No	Irrelevant Topic	No	Irrelevant Topic
34	PM34	18043751	PMC2080759	10.1371/journal.pone.0001244	Admixture mapping provides evidence of association of the VNN1 gene with hypertension	Zhu X, Cooper RS.	Am J Hum Genet. 2018 Mar 1;102(3):375-400. doi: 10.1016/j.ajhg.2018.01.015. Epub 2018 Feb 15.	Zhu X	PLoS One	2007	2007-11-29	PubMed	Journal Article	Yes	Admixture Mapping	No	Non-GWAS	Replication 2270 ancestry-informative SNPs
35	PM35	20419148	PMC2855324	10.1371/journal.pgen.1000908	Admixture mapping scans identify a locus affecting retinal vascular caliber in hypertensive African Americans: the Atherosclerosis Risk in Communities (ARIC) study	Cheng CY, Reich D, Wong TY, Klein R, Klein BE, Patterson N, Tandon A, Li M, Boerwinkle E, Sharrett AR, Kao WH.	Am J Hum Genet. 2018 Mar 1;102(3):375-400. doi: 10.1016/j.ajhg.2018.01.015. Epub 2018 Feb 15.	Cheng CY	PLoS Genet	2010	2010-04-27	PubMed	Journal Article	Yes	Admixture Mapping	No	Non-GWAS	1,365 ancestry-informative SNPs
36	PM36	22615923	PMC3353888	10.1371/journal.pone.0037145	Adrenergic alpha-1 pathway is associated with hypertension among Nigerians in a pathway-focused analysis	Reder NP, Tayo BO, Salako B, Ogunniyi A, Adeyemo A, Rotimi C, Cooper RS.	Am J Hum Genet. 2018 Mar 1;102(3):375-400. doi: 10.1016/j.ajhg.2018.01.015. Epub 2018 Feb 15.	Reder NP	PLoS One	2012	2012-05-23	PubMed	Journal Article	Yes	Pathway-focused Approach	No	Non-GWAS	4,349 SNPs
37	PM37	26098467	PMC4477259	10.1167/iovs.15-16674	African Ancestry Analysis and Admixture Genetic Mapping for Proliferative Diabetic Retinopathy in African Americans	Tandon A, Chen CJ, Penman A, Hancock H, James M, Husain D, Andreoli C, Li X, Kuo JZ, Idowu O, Riche D, Papavasilieou E, Brauner S, Smith SO, Hoadley S, Richardson C, Kieser T, Vazquez V, Chi C, Fernandez M, Harden M, Cotch MF, Siscovick D, Taylor HA, Wilson JG, Reich D, Wong TY, Klein R, Klein BE, Rotter JI, Patterson N, Sobrin L.	Am J Hum Genet. 2018 Mar 1;102(3):375-400. doi: 10.1016/j.ajhg.2018.01.015. Epub 2018 Feb 15.	Tandon A	Invest Ophthalmol Vis Sci	2015	2015-06-23	PubMed	Journal Article	No	Irrelevant Topic	No	Irrelevant Topic
38	PM38	27650483	PMC5328161	10.1681/ASN.2016030357	African Ancestry-Specific Alleles and Kidney Disease Risk in Hispanics/Latinos	Kramer HJ, Stilp AM, Laurie CC, Reiner AP, Lash J, Daviglus ML, Rosas SE, Ricardo AC, Tayo BO, Flessner MF, Kerr KF, Peralta C, Durazo-Arvizu R, Conomos M, Thornton T, Rotter J, Taylor KD, Cai J, Eckfeldt J, Chen H, Papanicolau G, Franceschini N.	Am J Hum Genet. 2018 Mar 1;102(3):375-400. doi: 10.1016/j.ajhg.2018.01.015. Epub 2018 Feb 15.	Kramer HJ	J Am Soc Nephrol	2017	2016-09-22	PubMed	Journal Article	No	Irrelevant Topic	No	Irrelevant Topic
39	PM39	31593238	PMC6993857	10.1093/molbev/msz224	Along the Indian Ocean Coast: Genomic Variation in Mozambique Provides New Insights into the Bantu Expansion	Semo A, GayÃ -Vidal M, Fortes-Lima C, Alard B, Oliveira S, Almeida J, Prista A, Damasceno A, Fehn AM, Schlebusch C, Rocha J.	Am J Hum Genet. 2018 Mar 1;102(3):375-400. doi: 10.1016/j.ajhg.2018.01.015. Epub 2018 Feb 15.	Semo A	Mol Biol Evol	2020	2019-10-09	PubMed	Journal Article	No	Irrelevant Topic	No	Irrelevant Topic
40	PM40	29730891	PMC6081226	10.1002/mgg3.407	Alpha-synuclein mRNA isoform formation and translation affected by polymorphism in the human SNCA 3'UTR	Barrie ES, Lee SH, Frater JT, Kataki M, Scharre DW, Sadee W.	Am J Hum Genet. 2018 Mar 1;102(3):375-400. doi: 10.1016/j.ajhg.2018.01.015. Epub 2018 Feb 15.	Barrie ES	Mol Genet Genomic Med	2018	2018-05-07	PubMed	Journal Article	No	Irrelevant Topic	No	Irrelevant Topic
41	PM41	30340464	PMC6194564	10.1186/s12881-018-0702-x	An African perspective on the genetic risk of chronic kidney disease: a systematic review	George C, Yako YY, Okpechi IG, Matsha TE, Kaze Folefack FJ, Kengne AP.	Am J Hum Genet. 2018 Mar 1;102(3):375-400. doi: 10.1016/j.ajhg.2018.01.015. Epub 2018 Feb 15.	George C	BMC Med Genet	2018	2018-10-21	PubMed	Review	Yes	GWAS	No	Review	Based on CKD, good to see how a systematic review should be done
42	PM42	32200445	NA	10.1007/s11906-020-01040-6	An Insight into the Angiogenic and Lymphatic Interplay in Pre-eclampsia Comorbid with HIV Infection	Mtshali Z, Moodley J, Naicker T.	Am J Hum Genet. 2018 Mar 1;102(3):375-400. doi: 10.1016/j.ajhg.2018.01.015. Epub 2018 Feb 15.	Mtshali Z	Curr Hypertens Rep	2020	2020-03-23	PubMed	Journal Article	No	Irrelevant Topic	No	Irrelevant Topic
43	PM43	17845730	PMC2045675	10.1186/1471-2156-8-60	An investigation of the effects of lipid-lowering medications: GW linkage analysis of lipids in the HyperGEN study	Wu J, Province MA, Coon H, Hunt SC, Eckfeldt JH, Arnett DK, Heiss G, Lewis CE, Ellison RC, Rao DC, Rice T, Kraja AT.	Am J Hum Genet. 2018 Mar 1;102(3):375-400. doi: 10.1016/j.ajhg.2018.01.015. Epub 2018 Feb 15.	Wu J	BMC Genet	2007	2007-09-12	PubMed	Journal Article	Yes	GWLA	No	Non-GWAS
44	PM44	20160398	NA	10.1507/endocrj.k09e-360	Angiotensin converting enzyme D allele is associated with an increased risk of type 2 diabetes: evidence from a meta-analysis	Niu W, Qi Y, Gao P, Zhu D.	Am J Hum Genet. 2018 Mar 1;102(3):375-400. doi: 10.1016/j.ajhg.2018.01.015. Epub 2018 Feb 15.	Niu W	Endocr J	2010	2010-02-18	PubMed	Journal Article	No	Irrelevant Topic	No	Irrelevant Topic
45	PM45	23300552	PMC3530541	10.1371/journal.pone.0051546	APOL1 null alleles from a rural village in India do not correlate with glomerulosclerosis	Johnstone DB, Shegokar V, Nihalani D, Rathore YS, Mallik L, Ashish, Zare V, Ikizler HO, Powar R, Holzman LB.	Am J Hum Genet. 2018 Mar 1;102(3):375-400. doi: 10.1016/j.ajhg.2018.01.015. Epub 2018 Feb 15.	Johnstone DB	PLoS One	2012	2013-01-10	PubMed	Journal Article	No	Irrelevant Topic	No	Irrelevant Topic
46	PM46	29710874	PMC6023309	10.3390/jpm8020016	Applicability of Clinical Study Approaches to Managing Hypertension in Rural Populations	Halladay JR, Lenhart KC, Robasky K, Jones W, Homan WF, Cummings DM, CenÃ© CW, Hinderliter AL, Miller CL, Donahue KE, Garcia BA, Keyserling TC, Ammerman AS, Patterson C, DeWalt DA, Johnston LF, Willis MS, Schisler JC.	Am J Hum Genet. 2018 Mar 1;102(3):375-400. doi: 10.1016/j.ajhg.2018.01.015. Epub 2018 Feb 15.	Halladay JR	J Pers Med	2018	2018-05-02	PubMed	Journal Article	Yes	GWAS	No	Clinical Study
47	PM47	31967365	NA	10.1111/age.12911	Asian water buffalo: domestication, history and genetics	Zhang Y, Colli L, Barker JSF.	Am J Hum Genet. 2018 Mar 1;102(3):375-400. doi: 10.1016/j.ajhg.2018.01.015. Epub 2018 Feb 15.	Zhang Y	Anim Genet	2020	2020-01-23	PubMed	Journal Article	No	Irrelevant Topic	No	Irrelevant Topic
48	PM48	26667769	NA		Association between a Functional HLA-G 14-bp Insertion/deletion Polymorphism and Susceptibility to Autoimmune Diseases: A Meta-analysis	Lee YH, Bae SC.	Am J Hum Genet. 2018 Mar 1;102(3):375-400. doi: 10.1016/j.ajhg.2018.01.015. Epub 2018 Feb 15.	Lee YH	Cell Mol Biol (Noisy-le-grand)	2015	2015-12-16	PubMed	Journal Article	No	Irrelevant Topic	No	Irrelevant Topic
49	PM49	26462916	PMC4603968	10.1186/s12864-015-2009-z	Association mapping by pooled sequencing identifies TOLL 11 as a protective factor against Plasmodium falciparum in Anopheles gambiae	Redmond SN, Eiglmeier K, Mitri C, Markianos K, Guelbeogo WM, Gneme A, Isaacs AT, Coulibaly B, Brito-Fravallo E, Maslen G, Mead D, Niare O, Traore SF, Sagnon N, Kwiatkowski D, Riehle MM, Vernick KD.	Am J Hum Genet. 2018 Mar 1;102(3):375-400. doi: 10.1016/j.ajhg.2018.01.015. Epub 2018 Feb 15.	Redmond SN	BMC Genomics	2015	2015-10-15	PubMed	Journal Article	No	Irrelevant Topic	No	Irrelevant Topic
50	PM50	27830537	PMC5102990	10.1186/s12284-016-0131-4	Association mapping of resistance to rice blast in upland field conditions	Raboin LM, Ballini E, Tharreau D, Ramanantsoanirina A, Frouin J, Courtois B, Ahmadi N.	Am J Hum Genet. 2018 Mar 1;102(3):375-400. doi: 10.1016/j.ajhg.2018.01.015. Epub 2018 Feb 15.	Raboin LM	Rice (N Y)	2016	2016-11-11	PubMed	Journal Article	No	Irrelevant Topic	No	Irrelevant Topic
51	PM51	22350108	PMC3360116	10.1038/tpj.2012.4	Association of chromosome 12 locus with antihypertensive response to hydrochlorothiazide may involve differential YEATS4 expression	Duarte JD, Turner ST, Tran B, Chapman AB, Bailey KR, Gong Y, Gums JG, Langaee TY, Beitelshees AL, Cooper-Dehoff RM, Boerwinkle E, Johnson JA.	Am J Hum Genet. 2018 Mar 1;102(3):375-400. doi: 10.1016/j.ajhg.2018.01.015. Epub 2018 Feb 15.	Duarte JD	Pharmacogenomics J	2013	2012-02-22	PubMed	Journal Article	Yes	GWAS	No	Clinical Study
52	PM52	28105631	PMC6190611	10.1111/cge.12974	Association of genetic variation with blood pressure traits among East Africans	Kayima J, Liang J, Natanzon Y, Nankabirwa J, Ssinabulya I, Nakibuuka J, Katamba A, Mayanja-Kizza H, Miron A, Li C, Zhu X.	Am J Hum Genet. 2018 Mar 1;102(3):375-400. doi: 10.1016/j.ajhg.2018.01.015. Epub 2018 Feb 15.	Kayima J	Clin Genet	2017	2017-01-21	PubMed	Journal Article	Yes	GWAS	No	Replication Study Only	Replication 27 BP related SNPs
53	PM53	21378095	PMC3090190	10.1093/hmg/ddr092	Association of genetic variation with systolic and diastolic blood pressure among African Americans: the Candidate Gene Association Resource study	Fox ER, Young JH, Li Y, Dreisbach AW, Keating BJ, Musani SK, Liu K, Morrison AC, Ganesh S, Kutlar A, Ramachandran VS, Polak JF, Fabsitz RR, Dries DL, Farlow DN, Redline S, Adeyemo A, Hirschorn JN, Sun YV, Wyatt SB, Penman AD, Palmas W, Rotter JI, Townsend RR, Doumatey AP, Tayo BO, Mosley TH Jr, Lyon HN, Kang SJ, Rotimi CN, Cooper RS, Franceschini N, Curb JD, Martin LW, Eaton CB, Kardia SL, Taylor…	Hum Mol Genet. 2011 Jun 1;20(11):2273-84. doi: 10.1093/hmg/ddr092. Epub 2011 Mar 4.	Fox ER	Hum Mol Genet	2011	2011-03-08	PubMed	Journal Article	Yes	GWAS Cat	Yes	Meets Criteria	Meta-Analysis; GWAS AA 0.6M SNPs
54	PM54	30871019	PMC6462981	10.3390/jcm8030347	Association of PTPN22 1858C/T Polymorphism with Autoimmune Diseases: A Systematic Review and Bayesian Approach	Tizaoui K, Kim SH, Jeong GH, Kronbichler A, Lee KS, Lee KH, Shin JI.	Am J Hum Genet. 2018 Mar 1;102(3):375-400. doi: 10.1016/j.ajhg.2018.01.015. Epub 2018 Feb 15.	Tizaoui K	J Clin Med	2019	2019-03-16	PubMed	Journal Article	No	Irrelevant Topic	No	Irrelevant Topic
55	PM55	20031566	PMC2744324	10.1161/CIRCGENETICS.108.817064	Association of regions on chromosomes 6 and 7 with blood pressure in Nigerian families	Tayo BO, Luke A, Zhu X, Adeyemo A, Cooper RS.	Am J Hum Genet. 2018 Mar 1;102(3):375-400. doi: 10.1016/j.ajhg.2018.01.015. Epub 2018 Feb 15.	Tayo BO	Circ Cardiovasc Genet	2009	2009-12-25	PubMed	Journal Article	Yes	GWLA	No	Non-GWAS	3431 tag SNPs
56	PM56	31338259	PMC6628881	10.7717/peerj.7282	Association of single nucleotide polymorphism at long non-coding RNA 8138.1 with duration of fertility in egg-laying hens	Adetula AA, Azmal SA, Sun C, Elokil A, Li S.	Am J Hum Genet. 2018 Mar 1;102(3):375-400. doi: 10.1016/j.ajhg.2018.01.015. Epub 2018 Feb 15.	Adetula AA	PeerJ	2019	2019-07-25	PubMed	Journal Article	No	Irrelevant Topic	No	Irrelevant Topic
57	PM57	19181484	PMC2748327	10.1016/j.schres.2008.12.017	Association of the 5'-upstream regulatory region of the alpha7 nicotinic acetylcholine receptor subunit gene (CHRNA7) with schizophrenia	Stephens SH, Logel J, Barton A, Franks A, Schultz J, Short M, Dickenson J, James B, Fingerlin TE, Wagner B, Hodgkinson C, Graw S, Ross RG, Freedman R, Leonard S.	Am J Hum Genet. 2018 Mar 1;102(3):375-400. doi: 10.1016/j.ajhg.2018.01.015. Epub 2018 Feb 15.	Stephens SH	Schizophr Res	2009	2009-02-03	PubMed	Journal Article	No	Irrelevant Topic	No	Irrelevant Topic
58	PM58	21195698	NA	10.1016/j.brainres.2010.12.072	Association study of calcitonin gene-related polypeptide-alpha (CALCA) gene polymorphism with migraine	Menon S, Buteri J, Roy B, Murrell M, Quinlan S, Macmillan JC, Lea RA, Haupt LM, Griffiths LR.	Am J Hum Genet. 2018 Mar 1;102(3):375-400. doi: 10.1016/j.ajhg.2018.01.015. Epub 2018 Feb 15.	Menon S	Brain Res	2011	2011-01-04	PubMed	Journal Article	No	Irrelevant Topic	No	Irrelevant Topic
59	PM59	26261636	PMC4525970	NA	Associations of common SNPs in the SORT1, GCKR, LPL, APOA1, CETP, LDLR, APOE genes with lipid trait levels in an Algerian population sample	Meroufel DN, Mediene-Benchekor S, Lardjam-Hetraf SA, OuhaÃ¯bi-Djellouli H, Boulenouar H, Hamani-Medjaoui I, Hermant X, SaÃ¯di-Mehtar N, Amouyel P, Houti L, Meirhaeghe A, Goumidi L.	Am J Hum Genet. 2018 Mar 1;102(3):375-400. doi: 10.1016/j.ajhg.2018.01.015. Epub 2018 Feb 15.	Meroufel DN	Int J Clin Exp Pathol	2015	2015-08-12	PubMed	Journal Article	No	Irrelevant Topic	No	Irrelevant Topic
60	PM60	23029515	PMC3460880	10.1371/journal.pone.0046419	Can genetic pleiotropy replicate common clinical constellations of cardiovascular disease and risk?	Gottesman O, Drill E, Lotay V, Bottinger E, Peter I.	Am J Hum Genet. 2018 Mar 1;102(3):375-400. doi: 10.1016/j.ajhg.2018.01.015. Epub 2018 Feb 15.	Gottesman O	PLoS One	2012	2012-10-03	PubMed	Journal Article	Yes	Pathway-focused Approach	No	Non-GWAS	Includes BP/HTN, Meta-analysis
61	PM61	26937418	PMC4774008	10.1186/s40200-016-0225-y	Candidate gene analysis supports a role for polymorphisms at TCF7L2 as risk factors for type 2 diabetes in Sudan	Ibrahim AT, Hussain A, Salih MA, Ibrahim OA, Jamieson SE, Ibrahim ME, Blackwell JM, Mohamed HS.	Am J Hum Genet. 2018 Mar 1;102(3):375-400. doi: 10.1016/j.ajhg.2018.01.015. Epub 2018 Feb 15.	Ibrahim AT	J Diabetes Metab Disord	2016	2016-03-04	PubMed	Journal Article	No	Irrelevant Topic	No	Irrelevant Topic
62	PM62	23727086	PMC3953823	10.1016/j.jacc.2013.01.103	Candidate gene association study of coronary artery calcification in chronic kidney disease: findings from the CRIC study (Chronic Renal Insufficiency Cohort)	Ferguson JF, Matthews GJ, Townsend RR, Raj DS, Kanetsky PA, Budoff M, Fischer MJ, Rosas SE, Kanthety R, Rahman M, Master SR, Qasim A, Li M, Mehta NN, Shen H, Mitchell BD, O'Connell JR, Shuldiner AR, Ho WK, Young R, Rasheed A, Danesh J, He J, Kusek JW, Ojo AO, Flack J, Go AS, Gadegbeku CA, Wright JT Jr, Saleheen D, Feldman HI, Rader DJ, Foulkes AS, Reilly MP; CRIC Study Principal Investigators.	Am J Hum Genet. 2018 Mar 1;102(3):375-400. doi: 10.1016/j.ajhg.2018.01.015. Epub 2018 Feb 15.	Ferguson JF	J Am Coll Cardiol	2013	2013-06-04	PubMed	Journal Article	No	Irrelevant Topic	No	Irrelevant Topic
63	PM63	30159611	NA	10.1007/s11906-018-0891-x	Candidate Gene, GW Association and Bioinformatic Studies in Pre-eclampsia: a Review	Thakoordeen S, Moodley J, Naicker T.	Am J Hum Genet. 2018 Mar 1;102(3):375-400. doi: 10.1016/j.ajhg.2018.01.015. Epub 2018 Feb 15.	Thakoordeen S	Curr Hypertens Rep	2018	2018-08-31	PubMed	Review	Yes	GWAS	No	Review
64	PM64	28289478	PMC5310061	10.1186/s13148-016-0302-6	Cerebral white matter hyperintensities on MRI and acceleration of epigenetic aging: the atherosclerosis risk in communities study	Raina A, Zhao X, Grove ML, Bressler J, Gottesman RF, Guan W, Pankow JS, Boerwinkle E, Mosley TH, Fornage M.	Am J Hum Genet. 2018 Mar 1;102(3):375-400. doi: 10.1016/j.ajhg.2018.01.015. Epub 2018 Feb 15.	Raina A	Clin Epigenetics	2017	2017-03-15	PubMed	Journal Article	Yes	Non-GWAS	No	Non-GWAS
65	PM65	30517918	NA	10.1159/000494704	Cervical Artery Dissection in Patients of African Ancestry	Green IE, Rahman SA, Owens DL, Sale MM, Currie LJ, Keene KL, Worrall BB, Southerland AM.	Am J Hum Genet. 2018 Mar 1;102(3):375-400. doi: 10.1016/j.ajhg.2018.01.015. Epub 2018 Feb 15.	Green IE	Cerebrovasc Dis	2018	2018-12-06	PubMed	Journal Article	No	Irrelevant Topic	No	Irrelevant Topic
66	PM66	21673747	PMC3230358	10.1038/ejhg.2011.115	Characterization of autosomal copy-number variation in African Americans: the HyperGEN Study	Wineinger NE, Pajewski NM, Kennedy RE, Wojczynski MK, Vaughan LK, Hunt SC, Gu CC, Rao DC, Lorier R, Broeckel U, Arnett DK, Tiwari HK.	Am J Hum Genet. 2018 Mar 1;102(3):375-400. doi: 10.1016/j.ajhg.2018.01.015. Epub 2018 Feb 15.	Wineinger NE	Eur J Hum Genet	2011	2011-06-16	PubMed	Journal Article	Yes	Non-GWAS	No	Non-GWAS	CNVs
67	PM67	29247288	NA	10.1007/s11033-017-4136-x	Characterization of GW microsatellite markers in rabbitfishes, an important resource for artisanal fisheries in the Indo-West Pacific	Kiper IE, Bloomer P, Borsa P, Hoareau TB.	Am J Hum Genet. 2018 Mar 1;102(3):375-400. doi: 10.1016/j.ajhg.2018.01.015. Epub 2018 Feb 15.	Kiper IE	Mol Biol Rep	2018	2017-12-17	PubMed	Journal Article	No	Irrelevant Topic	No	Irrelevant Topic
68	PM68	22429595	PMC3770308	10.1016/j.cancergen.2012.01.005	Characterization of the colorectal cancer-associated enhancer MYC-335 at 8q24: the role of rs67491583	Tuupanen S, Yan J, Turunen M, Gylfe AE, Kaasinen E, Li L, Eng C, Culver DA, Kalady MF, Pennison MJ, Pasche B, Manne U, de la Chapelle A, Hampel H, Henderson BE, Marchand LL, Hautaniemi S, Askhtorab H, Smoot D, Sandler RS, Keku T, Kupfer SS, Ellis NA, Haiman CA, Taipale J, Aaltonen LA.	Am J Hum Genet. 2018 Mar 1;102(3):375-400. doi: 10.1016/j.ajhg.2018.01.015. Epub 2018 Feb 15.	Tuupanen S	Cancer Genet	2012	2012-03-21	PubMed	Journal Article	No	Irrelevant Topic	No	Irrelevant Topic
69	PM69	30616642	PMC6322293	10.1186/s13072-018-0250-9	Chromatin changes in Anopheles gambiae induced by Plasmodium falciparum infection	Ruiz JL, Yerbanga RS, LefÃ¨vre T, Ouedraogo JB, Corces VG, GÃ³mez-DÃ­az E.	Am J Hum Genet. 2018 Mar 1;102(3):375-400. doi: 10.1016/j.ajhg.2018.01.015. Epub 2018 Feb 15.	Ruiz JL	Epigenetics Chromatin	2019	2019-01-09	PubMed	Journal Article	No	Irrelevant Topic	No	Irrelevant Topic
70	PM70	21691125	NA	10.1159/000326901	Chronic kidney disease: novel insights from GW association studies	BÃ¶ger CA, Heid IM.	Am J Hum Genet. 2018 Mar 1;102(3):375-400. doi: 10.1016/j.ajhg.2018.01.015. Epub 2018 Feb 15.	BÃ¶ger CA	Kidney Blood Press Res	2011	2011-06-22	PubMed	Journal Article	No	Irrelevant Topic	No	Irrelevant Topic
71	PM71	31878331	PMC7016848	10.3390/genes11010028	Coding-Gene Coevolution Analysis of Rotavirus Proteins: A Bioinformatics and Statistical Approach	Abid N, Chillemi G, Salemi M.	Am J Hum Genet. 2018 Mar 1;102(3):375-400. doi: 10.1016/j.ajhg.2018.01.015. Epub 2018 Feb 15.	Abid N	Genes (Basel)	2019	2019-12-28	PubMed	Journal Article	No	Irrelevant Topic	No	Irrelevant Topic
72	PM72	21422096	PMC3090198	10.1093/hmg/ddr113	Combined admixture mapping and association analysis identifies a novel blood pressure genetic locus on 5p13: contributions from the CARe consortium	Zhu X, Young JH, Fox E, Keating BJ, Franceschini N, Kang S, Tayo B, Adeyemo A, Sun YV, Li Y, Morrison A, Newton-Cheh C, Liu K, Ganesh SK, Kutlar A, Vasan RS, Dreisbach A, Wyatt S, Polak J, Palmas W, Musani S, Taylor H, Fabsitz R, Townsend RR, Dries D, Glessner J, Chiang CW, Mosley T, Kardia S, Curb D, Hirschhorn JN, Rotimi C, Reiner A, Eaton C, Rotter JI, Cooper RS, Redline S, Chakravarti A, Levy…	Am J Hum Genet. 2018 Mar 1;102(3):375-400. doi: 10.1016/j.ajhg.2018.01.015. Epub 2018 Feb 15.	Zhu X	Hum Mol Genet	2011	2011-03-23	PubMed	Journal Article	Yes	Admixture Mapping	No	Non-GWAS	Affymetrix 6.0 array, Replication study; just some SNPs tested
73	PM73	30262922	PMC6336803	10.1038/s41431-018-0277-1	Combined linkage and association analysis identifies rare and low frequency variants for blood pressure at 1q31	Wang H, Nandakumar P, Tekola-Ayele F, Tayo BO, Ware EB, Gu CC, Lu Y, Yao J, Zhao W, Smith JA, Hellwege JN, Guo X, Edwards TL, Loos RJF, Arnett DK, Fornage M, Rotimi C, Kardia SLR, Cooper RS, Rao DC, Ehret G, Chakravarti A, Zhu X.	Am J Hum Genet. 2018 Mar 1;102(3):375-400. doi: 10.1016/j.ajhg.2018.01.015. Epub 2018 Feb 15.	Wang H	Eur J Hum Genet	2019	2018-09-29	PubMed	Journal Article	Yes	GWLA	No	Non-GWAS	Exome BeadChip; Family study and exome array
74	PM74	29748316	PMC5951629	10.1161/CIRCGEN.117.002037	Common and Rare Coding Genetic Variation Underlying the Electrocardiographic PR Interval	Lin H, van Setten J, Smith AV, Bihlmeyer NA, Warren HR, Brody JA, Radmanesh F, Hall L, Grarup N, MÃ¼ller-Nurasyid M, Boutin T, Verweij N, Lin HJ, Li-Gao R, van den Berg ME, Marten J, Weiss S, Prins BP, Haessler J, LyytikÃ¤inen LP, Mei H, Harris TB, Launer LJ, Li M, Alonso A, Soliman EZ, Connell JM, Huang PL, Weng LC, Jameson HS, Hucker W, Hanley A, Tucker NR, Chen YI, Bis JC, Rice KM, Sitlani CM,…	Am J Hum Genet. 2018 Mar 1;102(3):375-400. doi: 10.1016/j.ajhg.2018.01.015. Epub 2018 Feb 15.	Lin H	Circ Genom Precis Med	2018	2018-05-12	PubMed	Journal Article	No	Irrelevant Topic	No	Irrelevant Topic
75	PM75	24586071	PMC4081633	10.1093/ndt/gfu036	Complement factor H gene associations with end-stage kidney disease in African Americans	Bonomo JA, Palmer ND, Hicks PJ, Lea JP, Okusa MD, Langefeld CD, Bowden DW, Freedman BI.	Am J Hum Genet. 2018 Mar 1;102(3):375-400. doi: 10.1016/j.ajhg.2018.01.015. Epub 2018 Feb 15.	Bonomo JA	Nephrol Dial Transplant	2014	2014-03-04	PubMed	Journal Article	No	Irrelevant Topic	No	Irrelevant Topic
76	PM76	25577568	NA	10.1093/pcp/pcu215	Comprehensive GW analysis of the Aux/IAA gene family in Eucalyptus: evidence for the role of EgrIAA4 in wood formation	Yu H, Soler M, San Clemente H, Mila I, Paiva JA, Myburg AA, Bouzayen M, Grima-Pettenati J, Cassan-Wang H.	Am J Hum Genet. 2018 Mar 1;102(3):375-400. doi: 10.1016/j.ajhg.2018.01.015. Epub 2018 Feb 15.	Yu H	Plant Cell Physiol	2015	2015-01-12	PubMed	Journal Article	No	Irrelevant Topic	No	Irrelevant Topic
77	PM77	26421280	PMC4573223	10.1155/2015/238139	Constructing a GW LD Map of Wild A. gambiae Using Next-Generation Sequencing	Wang X, Afrane YA, Yan G, Li J.	Am J Hum Genet. 2018 Mar 1;102(3):375-400. doi: 10.1016/j.ajhg.2018.01.015. Epub 2018 Feb 15.	Wang X	Biomed Res Int	2015	2015-10-01	PubMed	Journal Article	No	Irrelevant Topic	No	Irrelevant Topic
78	PM78	24636221	NA	10.1111/1753-0407.12147	Contribution of CDKAL1 rs7756992 and IGF2BP2 rs4402960 polymorphisms in type 2 diabetes, diabetic complications, obesity risk and hypertension in the Tunisian population	Lasram K, Ben Halim N, Benrahma H, Mediene-Benchekor S, Arfa I, Hsouna S, Kefi R, Jamoussi H, Ben Ammar S, Bahri S, Abid A, Benhamamouch S, Barakat A, Abdelhak S.	Am J Hum Genet. 2018 Mar 1;102(3):375-400. doi: 10.1016/j.ajhg.2018.01.015. Epub 2018 Feb 15.	Lasram K	J Diabetes	2015	2014-03-19	PubMed	Journal Article	Yes	GWAS	No	Replication Study Only	Replication CDKAL1
79	PM79	22836685	PMC3484176	10.1038/oby.2012.162	Copy number variations associated with obesity-related traits in African Americans: a joint analysis between GENOA and HyperGEN	Zhao W, Wineinger NE, Tiwari HK, Mosley TH, Broeckel U, Arnett DK, Kardia SL, Kabagambe EK, Sun YV.	Am J Hum Genet. 2018 Mar 1;102(3):375-400. doi: 10.1016/j.ajhg.2018.01.015. Epub 2018 Feb 15.	Zhao W	Obesity (Silver Spring)	2012	2012-07-28	PubMed	Journal Article	No	Irrelevant Topic	No	Irrelevant Topic
80	PM80	19531247	PMC2706815	10.1186/1471-2350-10-58	Copy-number variation in BMPR2 is not associated with the pathogenesis of pulmonary arterial hypertension	Johnson JA, Vnencak-Jones CL, Cogan JD, Loyd JE, West J.	Am J Hum Genet. 2018 Mar 1;102(3):375-400. doi: 10.1016/j.ajhg.2018.01.015. Epub 2018 Feb 15.	Johnson JA	BMC Med Genet	2009	2009-06-18	PubMed	Journal Article	Yes	Non-GWAS	No	Non-GWAS	CNVs
81	PM81	29750786	PMC5947884	10.1371/journal.pgen.1007345	Correction: Single-trait and multi-trait GW association analyses identify novel loci for blood pressure in African-ancestry populations	Liang J, Le TH, Velez Edwards DR, Tayo BO, Gaulton KJ, Smith JA, Lu Y, Jensen RA, Chen G, Yanek LR, Schwander K, Tajuddin SM, Sofer T, Kim W, Kayima J, McKenzie CA, Fox E, Nalls MA, Young JH, Sun YV, Lane JM, Cechova S, Zhou J, Tang H, Fornage M, Musani SK, Wang H, Lee J, Adeyemo A, Dreisbach AW, Forrester T, Chu PL, Cappola A, Evans MK, Morrison AC, Martin LW, Wiggins KL, Hui Q, Zhao W, Jackson …	Am J Hum Genet. 2018 Mar 1;102(3):375-400. doi: 10.1016/j.ajhg.2018.01.015. Epub 2018 Feb 15.	Liang J	PLoS Genet	2018	2018-05-12	PubMed	Correction Article	Yes	GWAS	No	Non-Journal Article	Correction - not original paper; Orignal paper included (PMID28498854)
82	PM82	21569369	PMC3119179	10.1186/1471-2350-12-65	CRP polymorphisms and chronic kidney disease in the third national health and nutrition examination survey	Hung AM, Ikizler TA, Griffin MR, Glenn K, Greevy RA, Grijalva CG, Siew ED, Crawford DC.	Am J Hum Genet. 2018 Mar 1;102(3):375-400. doi: 10.1016/j.ajhg.2018.01.015. Epub 2018 Feb 15.	Hung AM	BMC Med Genet	2011	2011-05-17	PubMed	Journal Article	No	Irrelevant Topic	No	Irrelevant Topic
83	PM83	25474351	PMC4256091	10.1371/journal.pgen.1004678	Detection of pleiotropy through a Phenome-wide association study (PheWAS) of epidemiologic data as part of the Environmental Architecture for Genes Linked to Environment (EAGLE) study	Hall MA, Verma A, Brown-Gentry KD, Goodloe R, Boston J, Wilson S, McClellan B, Sutcliffe C, Dilks HH, Gillani NB, Jin H, Mayo P, Allen M, Schnetz-Boutaud N, Crawford DC, Ritchie MD, Pendergrass SA.	Am J Hum Genet. 2018 Mar 1;102(3):375-400. doi: 10.1016/j.ajhg.2018.01.015. Epub 2018 Feb 15.	Hall MA	PLoS Genet	2014	2014-12-05	PubMed	Journal Article	No	Irrelevant Topic	No	Irrelevant Topic
84	PM84	20602785	PMC2996945	10.1186/1471-2164-11-417	Development of admixture mapping panels for African Americans from commercial high-density SNP arrays	Chen G, Shriner D, Zhou J, Doumatey A, Huang H, Gerry NP, Herbert A, Christman MF, Chen Y, Dunston GM, Faruque MU, Rotimi CN, Adeyemo A.	Am J Hum Genet. 2018 Mar 1;102(3):375-400. doi: 10.1016/j.ajhg.2018.01.015. Epub 2018 Feb 15.	Chen G	BMC Genomics	2010	2010-07-07	PubMed	Journal Article	No	Irrelevant Topic	No	Irrelevant Topic
85	PM85	29369529	NA	10.1111/1753-0407.12645	Diabetes and branched-chain amino acids: What is the link?	Bloomgarden Z.	Am J Hum Genet. 2018 Mar 1;102(3):375-400. doi: 10.1016/j.ajhg.2018.01.015. Epub 2018 Feb 15.	Bloomgarden Z	J Diabetes	2018	2018-01-26	PubMed	Journal Article	No	Irrelevant Topic	No	Irrelevant Topic
86	PM86	26162070	PMC4498745	10.1371/journal.pone.0133031	Direct Estimates of the Genomic Contributions to Blood Pressure Heritability within a Population-Based Cohort (ARIC)	Salfati E, Morrison AC, Boerwinkle E, Chakravarti A.	Am J Hum Genet. 2018 Mar 1;102(3):375-400. doi: 10.1016/j.ajhg.2018.01.015. Epub 2018 Feb 15.	Salfati E	PLoS One	2015	2015-07-11	PubMed	Journal Article	Yes	GWAS	No	GxE Only	GW polymorphism data; Heritability estimates based on GWAS, but not GWAS per se
87	PM87	26131930	PMC4516141	10.1038/nature14618	Directional dominance on stature and cognition inÂ diverse human populations	Joshi PK, Esko T, Mattsson H, Eklund N, Gandin I, Nutile T, Jackson AU, Schurmann C, Smith AV, Zhang W, Okada Y, StanÄÃ¡kovÃ¡ A, Faul JD, Zhao W, Bartz TM, Concas MP, Franceschini N, Enroth S, Vitart V, Trompet S, Guo X, Chasman DI, O'Connel JR, Corre T, Nongmaithem SS, Chen Y, Mangino M, Ruggiero D, Traglia M, Farmaki AE, Kacprowski T, Bjonnes A, van der Spek A, Wu Y, Giri AK, Yanek LR, Wang L,…	Am J Hum Genet. 2018 Mar 1;102(3):375-400. doi: 10.1016/j.ajhg.2018.01.015. Epub 2018 Feb 15.	Joshi PK	Nature	2015	2015-07-02	PubMed	Journal Article	No	Irrelevant Topic	No	Irrelevant Topic
88	PM88	24097068	PMC3838666	10.1038/ng.2797	Discovery and refinement of loci associated with lipid levels	Willer CJ, Schmidt EM, Sengupta S, Peloso GM, Gustafsson S, Kanoni S, Ganna A, Chen J, Buchkovich ML, Mora S, Beckmann JS, Bragg-Gresham JL, Chang HY, Demirkan A, Den Hertog HM, Do R, Donnelly LA, Ehret GB, Esko T, Feitosa MF, Ferreira T, Fischer K, Fontanillas P, Fraser RM, Freitag DF, Gurdasani D, HeikkilÃ¤ K, HyppÃ¶nen E, Isaacs A, Jackson AU, Johansson Ã…, Johnson T, Kaakinen M, Kettunen J, K…	Am J Hum Genet. 2018 Mar 1;102(3):375-400. doi: 10.1016/j.ajhg.2018.01.015. Epub 2018 Feb 15.	Willer CJ	Nat Genet	2013	2013-10-08	PubMed	Journal Article	No	Irrelevant Topic	No	Irrelevant Topic
89	PM89	26544051	PMC4636268	10.1371/journal.pone.0141830	Discovery of GW Microsatellite Markers in Scombridae: A Pilot Study on Albacore Tuna	Nikolic N, Duthoy S, Destombes A, Bodin N, West W, Puech A, Bourjea J.	Am J Hum Genet. 2018 Mar 1;102(3):375-400. doi: 10.1016/j.ajhg.2018.01.015. Epub 2018 Feb 15.	Nikolic N	PLoS One	2015	2015-11-07	PubMed	Journal Article	No	Irrelevant Topic	No	Irrelevant Topic
90	PM90	29198723	PMC5812919	10.1016/j.ajhg.2017.09.028	DNA Methylation Analysis Identifies Loci for Blood Pressure Regulation	Richard MA, Huan T, Ligthart S, Gondalia R, Jhun MA, Brody JA, Irvin MR, Marioni R, Shen J, Tsai PC, Montasser ME, Jia Y, Syme C, Salfati EL, Boerwinkle E, Guan W, Mosley TH Jr, Bressler J, Morrison AC, Liu C, Mendelson MM, Uitterlinden AG, van Meurs JB; BIOS Consortium, Franco OH, Zhang G, Li Y, Stewart JD, Bis JC, Psaty BM, Chen YI, Kardia SLR, Zhao W, Turner ST, Absher D, Aslibekyan S, Starr J…	Am J Hum Genet. 2018 Mar 1;102(3):375-400. doi: 10.1016/j.ajhg.2018.01.015. Epub 2018 Feb 15.	Richard MA	Am J Hum Genet	2017	2017-12-05	PubMed	Journal Article	Yes	Methylation Study	No	Clinical Study	DNA Methylation
91	PM91	27955697	PMC5151130	10.1186/s13059-016-1119-5	DNA methylation signatures of chronic low-grade inflammation are associated with complex diseases	Ligthart S, Marzi C, Aslibekyan S, Mendelson MM, Conneely KN, Tanaka T, Colicino E, Waite LL, Joehanes R, Guan W, Brody JA, Elks C, Marioni R, Jhun MA, Agha G, Bressler J, Ward-Caviness CK, Chen BH, Huan T, Bakulski K, Salfati EL; WHI-EMPC Investigators, Fiorito G; CHARGE epigenetics of Coronary Heart Disease, Wahl S, Schramm K, Sha J, Hernandez DG, Just AC, Smith JA, Sotoodehnia N, Pilling LC, P…	Am J Hum Genet. 2018 Mar 1;102(3):375-400. doi: 10.1016/j.ajhg.2018.01.015. Epub 2018 Feb 15.	Ligthart S	Genome Biol	2016	2016-12-14	PubMed	Journal Article	Yes	Methylation Study	No	Clinical Study	EpiGW association studies of CRP
92	PM92	26516778	PMC4627813	10.1371/journal.pone.0140496	Drug-Gene Interactions of Antihypertensive Medications and Risk of Incident Cardiovascular Disease: A Pharmacogenomics Study from the CHARGE Consortium	Bis JC, Sitlani C, Irvin R, Avery CL, Smith AV, Sun F, Evans DS, Musani SK, Li X, Trompet S, Krijthe BP, Harris TB, Quibrera PM, Brody JA, Demissie S, Davis BR, Wiggins KL, Tranah GJ, Lange LA, Sotoodehnia N, Stott DJ, Franco OH, Launer LJ, StÃ¼rmer T, Taylor KD, Cupples LA, Eckfeldt JH, Smith NL, Liu Y, Wilson JG, Heckbert SR, Buckley BM, Ikram MA, Boerwinkle E, Chen YD, de Craen AJ, Uitterlinde…	PLoS One. 2015 Oct 30;10(10):e0140496. doi: 10.1371/journal.pone.0140496. eCollection 2015.	Bis JC	PLoS One	2015	2015-10-31	PubMed	Journal Article	Yes	GWAS Cat	No	Clinical Study	Drug-gene interactions
93	PM93	25231511	NA	10.1038/jhh.2014.81	Effects of established blood pressure loci on blood pressure values and hypertension risk in an Algerian population sample	Lardjam-Hetraf SA, Mediene-Benchekor S, Ouhaibi-Djellouli H, Meroufel DN, Boulenouar H, Hermant X, Hamani-Medjaoui I, Saidi-Mehtar N, Amouyel P, Houti L, Goumidi L, Meirhaeghe A.	Am J Hum Genet. 2018 Mar 1;102(3):375-400. doi: 10.1016/j.ajhg.2018.01.015. Epub 2018 Feb 15.	Lardjam-Hetraf SA	J Hum Hypertens	2015	2014-09-19	PubMed	Journal Article	Yes	GWAS	No	Replication Study Only	Replication 29 BP related SNPs
94	PM94	19717022	NA	10.1016/j.jstrokecerebrovasdis.2008.12.004	Epidemiology of intracranial aneurysms of Mississippi: a 10-year (1997-2007) retrospective study	Nguyen TV, Chandrashekar K, Qin Z, Parent AD, Zhang J.	Am J Hum Genet. 2018 Mar 1;102(3):375-400. doi: 10.1016/j.ajhg.2018.01.015. Epub 2018 Feb 15.	Nguyen TV	J Stroke Cerebrovasc Dis	2009	2009-09-01	PubMed	Journal Article	No	Irrelevant Topic	No	Irrelevant Topic
95	PM95	29643945	PMC5891946	10.1186/s13148-018-0483-2	EpiGW association study of metabolic syndrome in African-American adults	Akinyemiju T, Do AN, Patki A, Aslibekyan S, Zhi D, Hidalgo B, Tiwari HK, Absher D, Geng X, Arnett DK, Irvin MR.	Am J Hum Genet. 2018 Mar 1;102(3):375-400. doi: 10.1016/j.ajhg.2018.01.015. Epub 2018 Feb 15.	Akinyemiju T	Clin Epigenetics	2018	2018-04-13	PubMed	Journal Article	Yes	GWAS	No	Non-BP/HTN	EpiGWAS; MetS
96	PM96	26807331	PMC4721639	10.4172/2161-1041.1000137	Epigenomic Indicators of Age in African Americans	Smith JA, Zagel AL, Sun YV, Dolinoy DC, Bielak LF, Peyser PA, Turner ST, Mosley TH Jr, Kardia SL.	Am J Hum Genet. 2018 Mar 1;102(3):375-400. doi: 10.1016/j.ajhg.2018.01.015. Epub 2018 Feb 15.	Smith JA	Hereditary Genet	2014	2016-01-26	PubMed	Journal Article	No	Irrelevant Topic	No	Irrelevant Topic
97	PM97	12714704	NA	10.1161/01.STR.0000068780.47411.16	Evaluating the context-dependent effect of family history of stroke in a genome scan for hypertension	Morrison AC, Brown A, Kardia SL, Turner ST, Boerwinkle E; Genetic Epidemiology Network of Arteriopathy (GENOA) Study.	Am J Hum Genet. 2018 Mar 1;102(3):375-400. doi: 10.1016/j.ajhg.2018.01.015. Epub 2018 Feb 15.	Morrison AC	Stroke	2003	2003-04-26	PubMed	Journal Article	Yes	GWLA	No	Pre-2007	Non-GWAS, 411 microsatellite markers
98	PM98	30624993	PMC6334659	10.1161/HYPERTENSIONAHA.118.12094	Evidence for a Causal Role of the SH2B3-Î²(2)M Axis in Blood Pressure Regulation	Keefe JA, Hwang SJ, Huan T, Mendelson M, Yao C, Courchesne P, Saleh MA, Madhur MS, Levy D.	Am J Hum Genet. 2018 Mar 1;102(3):375-400. doi: 10.1016/j.ajhg.2018.01.015. Epub 2018 Feb 15.	Keefe JA	Hypertension	2019	2019-01-10	PubMed	Journal Article	Yes	GWAS	No	Non-Human	Based on mouse
99	PM99	16509988	PMC1413518	10.1186/1471-2350-7-17	Evidence for a gene influencing heart rate on chromosome 5p13-14 in a meta-analysis of GW scans from the NHLBI Family Blood Pressure Program	Laramie JM, Wilk JB, Hunt SC, Ellison RC, Chakravarti A, Boerwinkle E, Myers RH.	Am J Hum Genet. 2018 Mar 1;102(3):375-400. doi: 10.1016/j.ajhg.2018.01.015. Epub 2018 Feb 15.	Laramie JM	BMC Med Genet	2006	2006-03-03	PubMed	Journal Article	Yes	GWLA	No	Pre-2007	Irrelevant Topic
100	PM100	14967843	NA	10.1161/01.HYP.0000118921.66329.da	Evidence for a gene on chromosome 13 influencing postural systolic blood pressure change and body mass index	North KE, Rose KM, Borecki IB, Oberman A, Hunt SC, Miller MB, Blangero J, Almasy L, Pankow JS.	Am J Hum Genet. 2018 Mar 1;102(3):375-400. doi: 10.1016/j.ajhg.2018.01.015. Epub 2018 Feb 15.	North KE	Hypertension	2004	2004-02-18	PubMed	Journal Article	Yes	GWLA	No	Pre-2007	Non-GWAS
101	PM101	16275768	NA	10.1177/0748730405281332	Evolution of a length polymorphism in the human PER3 gene, a component of the circadian system	Nadkarni NA, Weale ME, von Schantz M, Thomas MG.	Am J Hum Genet. 2018 Mar 1;102(3):375-400. doi: 10.1016/j.ajhg.2018.01.015. Epub 2018 Feb 15.	Nadkarni NA	J Biol Rhythms	2005	2005-11-09	PubMed	Journal Article	No	Irrelevant Topic	No	Irrelevant Topic
102	PM102	26686224	PMC4684912	10.1186/s12881-015-0249-z	Evolutionary context for the association of Î³-globin, serum uric acid, and hypertension in African Americans	Shriner D, Kumkhaek C, Doumatey AP, Chen G, Bentley AR, Charles BA, Zhou J, Adeyemo A, Rodgers GP, Rotimi CN.	Am J Hum Genet. 2018 Mar 1;102(3):375-400. doi: 10.1016/j.ajhg.2018.01.015. Epub 2018 Feb 15.	Shriner D	BMC Med Genet	2015	2015-12-22	PubMed	Journal Article	Yes	GWAS	No	Clinical Study	~800 k autosomal SNPs; Not really on hypertension : serum uric acid
103	PM103	30012220	PMC6048820	10.1186/s13059-018-1457-6	Exome-chip meta-analysis identifies novel loci associated with cardiac conduction, including ADAMTS6	Prins BP, Mead TJ, Brody JA, Sveinbjornsson G, Ntalla I, Bihlmeyer NA, van den Berg M, Bork-Jensen J, Cappellani S, Van Duijvenboden S, Klena NT, Gabriel GC, Liu X, Gulec C, Grarup N, Haessler J, Hall LM, Iorio A, Isaacs A, Li-Gao R, Lin H, Liu CT, LyytikÃ¤inen LP, Marten J, Mei H, MÃ¼ller-Nurasyid M, Orini M, Padmanabhan S, Radmanesh F, Ramirez J, Robino A, Schwartz M, van Setten J, Smith AV, Ve…	Am J Hum Genet. 2018 Mar 1;102(3):375-400. doi: 10.1016/j.ajhg.2018.01.015. Epub 2018 Feb 15.	Prins BP	Genome Biol	2018	2018-07-18	PubMed	Journal Article	No	Irrelevant Topic	No	Irrelevant Topic
104	PM104	29874175	PMC5992491	10.1161/CIRCGEN.117.001758	ExomeChip-Wide Analysis of 95 626 Individuals Identifies 10 Novel Loci Associated With QT and JT Intervals	Bihlmeyer NA, Brody JA, Smith AV, Warren HR, Lin H, Isaacs A, Liu CT, Marten J, Radmanesh F, Hall LM, Grarup N, Mei H, MÃ¼ller-Nurasyid M, Huffman JE, Verweij N, Guo X, Yao J, Li-Gao R, van den Berg M, Weiss S, Prins BP, van Setten J, Haessler J, LyytikÃ¤inen LP, Li M, Alonso A, Soliman EZ, Bis JC, Austin T, Chen YI, Psaty BM, Harrris TB, Launer LJ, Padmanabhan S, Dominiczak A, Huang PL, Xie Z, E…	Am J Hum Genet. 2018 Mar 1;102(3):375-400. doi: 10.1016/j.ajhg.2018.01.015. Epub 2018 Feb 15.	Bihlmeyer NA	Circ Genom Precis Med	2018	2018-06-07	PubMed	Journal Article	No	Irrelevant Topic	No	Irrelevant Topic
105	PM105	29555482	PMC6064667	10.1016/j.ajo.2018.03.014	Family History in the Primary Open-Angle African American Glaucoma Genetics Study Cohort	O'Brien JM, Salowe RJ, Fertig R, Salinas J, Pistilli M, Sankar PS, Miller-Ellis E, Lehman A, Murphy WHA, Homsher M, Gordon K, Ying GS.	Am J Hum Genet. 2018 Mar 1;102(3):375-400. doi: 10.1016/j.ajhg.2018.01.015. Epub 2018 Feb 15.	O'Brien JM	Am J Ophthalmol	2018	2018-03-21	PubMed	Journal Article	No	Irrelevant Topic	No	Irrelevant Topic
106	PM106	25555495	NA	10.1016/j.patbio.2014.12.001	Family-based association study of HLA class II with type 1 diabetes in Moroccans	Drissi Bourhanbour A, Benseffaj N, Ouadghiri S, Razine R, Touzani A, Belafraj A, Essakalli M.	Am J Hum Genet. 2018 Mar 1;102(3):375-400. doi: 10.1016/j.ajhg.2018.01.015. Epub 2018 Feb 15.	Drissi Bourhanbour A	Pathol Biol (Paris)	2015	2015-01-04	PubMed	Journal Article	No	Irrelevant Topic	No	Irrelevant Topic
107	PM107	23136261	PMC3589198	10.1212/WNL.0b013e3182768910	Fat mass and obesity gene and cognitive decline: the Atherosclerosis Risk in Communities Study	Bressler J, Fornage M, Demerath EW, Knopman DS, Monda KL, North KE, Penman A, Mosley TH, Boerwinkle E.	Am J Hum Genet. 2018 Mar 1;102(3):375-400. doi: 10.1016/j.ajhg.2018.01.015. Epub 2018 Feb 15.	Bressler J	Neurology	2013	2012-11-09	PubMed	Journal Article	No	Irrelevant Topic	No	Irrelevant Topic
108	PM108	12075004	NA	10.1093/hmg/11.14.1599	Fine mapping of a putative tuberculosis-susceptibility locus on chromosome 15q11-13 in African families	Cervino AC, Lakiss S, Sow O, Bellamy R, Beyers N, Hoal-van Helden E, van Helden P, McAdam KP, Hill AV.	Am J Hum Genet. 2018 Mar 1;102(3):375-400. doi: 10.1016/j.ajhg.2018.01.015. Epub 2018 Feb 15.	Cervino AC	Hum Mol Genet	2002	2002-06-21	PubMed	Journal Article	No	Irrelevant Topic	No	Irrelevant Topic
109	PM109	23510153	PMC3599818	10.1186/1471-2156-14-19	Fine-scale mapping of meiotic recombination in Asians	Bleazard T, Ju YS, Sung J, Seo JS.	Am J Hum Genet. 2018 Mar 1;102(3):375-400. doi: 10.1016/j.ajhg.2018.01.015. Epub 2018 Feb 15.	Bleazard T	BMC Genet	2013	2013-03-21	PubMed	Journal Article	No	Irrelevant Topic	No	Irrelevant Topic
110	PM110	21151011	PMC3405908	10.1038/ajh.2010.238	Five blood pressure loci identified by an updated GW linkage scan: meta-analysis of the Family Blood Pressure Program	Simino J, Shi G, Kume R, Schwander K, Province MA, Gu CC, Kardia S, Chakravarti A, Ehret G, Olshen RA, Turner ST, Ho LT, Zhu X, Jaquish C, Paltoo D, Cooper RS, Weder A, Curb JD, Boerwinkle E, Hunt SC, Rao DC.	Am J Hum Genet. 2018 Mar 1;102(3):375-400. doi: 10.1016/j.ajhg.2018.01.015. Epub 2018 Feb 15.	Simino J	Am J Hypertens	2011	2010-12-15	PubMed	Journal Article	Yes	GWLA	No	Non-GWAS	~362 autosomal markers
111	PM111	19536175	PMC2783544	10.1038/ejhg.2009.94	Follow-up of a major linkage peak on chromosome 1 reveals suggestive QTLs associated with essential hypertension: GenNet study	Ehret GB, O'Connor AA, Weder A, Cooper RS, Chakravarti A.	Am J Hum Genet. 2018 Mar 1;102(3):375-400. doi: 10.1016/j.ajhg.2018.01.015. Epub 2018 Feb 15.	Ehret GB	Eur J Hum Genet	2009	2009-06-19	PubMed	Journal Article	Yes	GWLA	No	Non-GWAS
112	PM112	29531053	PMC5879675	10.1073/pnas.1717762115	Four millennia of Iberian biomolecular prehistory illustrate the impact of prehistoric migrations at the far end of Eurasia	Valdiosera C, GÃ¼nther T, Vera-RodrÃ­guez JC, UreÃ±a I, Iriarte E, RodrÃ­guez-Varela R, SimÃµes LG, MartÃ­nez-SÃ¡nchez RM, Svensson EM, MalmstrÃ¶m H, RodrÃ­guez L, BermÃºdez de Castro JM, Carbonell E, Alday A, HernÃ¡ndez Vera JA, GÃ¶therstrÃ¶m A, Carretero JM, Arsuaga JL, Smith CI, Jakobsson M.	Am J Hum Genet. 2018 Mar 1;102(3):375-400. doi: 10.1016/j.ajhg.2018.01.015. Epub 2018 Feb 15.	Valdiosera C	Proc Natl Acad Sci U S A	2018	2018-03-14	PubMed	Journal Article	No	Irrelevant Topic	No	Irrelevant Topic
113	PM113	29231869	PMC5748680	10.3390/genes8120362	Functional Characterization of the Versatile MYB Gene Family Uncovered Their Important Roles in Plant Development and Responses to Drought and Waterlogging in Sesame	Mmadi MA, Dossa K, Wang L, Zhou R, Wang Y, Cisse N, Sy MO, Zhang X.	Am J Hum Genet. 2018 Mar 1;102(3):375-400. doi: 10.1016/j.ajhg.2018.01.015. Epub 2018 Feb 15.	Mmadi MA	Genes (Basel)	2017	2017-12-13	PubMed	Journal Article	No	Irrelevant Topic	No	Irrelevant Topic
114	PM114	30624610	PMC6423424	10.1093/hmg/ddy435	Functionally oriented analysis of cardiometabolic traits in a trans-ethnic sample	Petty LE, Highland HM, Gamazon ER, Hu H, Karhade M, Chen HH, de Vries PS, Grove ML, Aguilar D, Bell GI, Huff CD, Hanis CL, Doddapaneni H, Munzy DM, Gibbs RA, Ma J, Parra EJ, Cruz M, Valladares-Salgado A, Arking DE, Barbeira A, Im HK, Morrison AC, Boerwinkle E, Below JE.	Am J Hum Genet. 2018 Mar 1;102(3):375-400. doi: 10.1016/j.ajhg.2018.01.015. Epub 2018 Feb 15.	Petty LE	Hum Mol Genet	2019	2019-01-10	PubMed	Journal Article	Yes	GWAS	No	Non-BP/HTN	cardiometabolic traits as one; MetS?; RNA
115	PM115	29967039	PMC6043396	10.1161/HYPERTENSIONAHA.117.10688	Gene-Centric Analysis of Preeclampsia Identifies Maternal Association at PLEKHG1	Gray KJ, Kovacheva VP, Mirzakhani H, Bjonnes AC, Almoguera B, DeWan AT, Triche EW, Saftlas AF, Hoh J, Bodian DL, Klein E, Huddleston KC, Ingles SA, Lockwood CJ, Hakonarson H, McElrath TF, Murray JC, Wilson ML, Norwitz ER, Karumanchi SA, Bateman BT, Keating BJ, Saxena R.	Hypertension. 2018 Aug;72(2):408-416. doi: 10.1161/HYPERTENSIONAHA.117.10688. Epub 2018 Jul 2.	Gray KJ	Hypertension	2018	2018-07-04	PubMed	Journal Article	No	Irrelevant Topic	No	Irrelevant Topic
116	PM116	23665878	PMC3704244	10.1534/g3.113.006478	Generalized admixture mapping for complex traits	Zhu B, Ashley-Koch AE, Dunson DB.	Am J Hum Genet. 2018 Mar 1;102(3):375-400. doi: 10.1016/j.ajhg.2018.01.015. Epub 2018 Feb 15.	Zhu B	G3 (Bethesda)	2013	2013-05-14	PubMed	Journal Article	Yes	Admixture Mapping	No	Non-BP/HTN
117	PM117	23040572	NA	10.1016/j.jacc.2011.12.062	Genes and coronary artery disease: where are we?	Roberts R, Stewart AF.	Am J Hum Genet. 2018 Mar 1;102(3):375-400. doi: 10.1016/j.ajhg.2018.01.015. Epub 2018 Feb 15.	Roberts R	J Am Coll Cardiol	2012	2012-10-09	PubMed	Journal Article	No	Irrelevant Topic	No	Irrelevant Topic
118	PM118	31916850	NA	10.1164/rccm.201907-1447OC	Genetic Admixture and Survival in Diverse Populations with Pulmonary Arterial Hypertension	Karnes JH, Wiener HW, Schwantes-An TH, Natarajan B, Sweatt AJ, Chaturvedi A, Arora A, Batai K, Nair V, Steiner HE, Giles JB, Yu J, Hosseini M, Pauciulo MW, Lutz KA, Coleman AW, Feldman J, Vanderpool R, Tang H, Garcia JGN, Yuan JX, Kittles R, de Jesus Perez V, Zamanian RT, Rischard F, Tiwari HK, Nichols WC, Benza RL, Desai AA.	Am J Hum Genet. 2018 Mar 1;102(3):375-400. doi: 10.1016/j.ajhg.2018.01.015. Epub 2018 Feb 15.	Karnes JH	Am J Respir Crit Care Med	2020	2020-01-10	PubMed	Journal Article	Yes	Admixture Mapping	No	Non-GWAS	Not good phenotype; Phenotype is pulmonary arterial pressure, mixed American - AA not mentioned in the abstract
119	PM119	21248781	PMC3172395	10.1038/jhh.2010.130	Genetic admixture, social-behavioural factors and body composition are associated with blood pressure differently by racial-ethnic group among children	Klimentidis YC, Dulin-Keita A, Casazza K, Willig AL, Allison DB, Fernandez JR.	Am J Hum Genet. 2018 Mar 1;102(3):375-400. doi: 10.1016/j.ajhg.2018.01.015. Epub 2018 Feb 15.	Klimentidis YC	J Hum Hypertens	2012	2011-01-21	PubMed	Journal Article	Yes	Admixture Mapping	No	Non-GWAS	Comparative Study; Not GWAS (142 AIMS) n=294 children of mixed origin
120	PM120	31217584	PMC6785182	10.1038/s41586-019-1310-4	Genetic analyses of diverse populations improves discovery for complex traits	Wojcik GL, Graff M, Nishimura KK, Tao R, Haessler J, Gignoux CR, Highland HM, Patel YM, Sorokin EP, Avery CL, Belbin GM, Bien SA, Cheng I, Cullina S, Hodonsky CJ, Hu Y, Huckins LM, Jeff J, Justice AE, Kocarnik JM, Lim U, Lin BM, Lu Y, Nelson SC, Park SL, Poisner H, Preuss MH, Richard MA, Schurmann C, Setiawan VW, Sockell A, Vahi K, Verbanck M, Vishnu A, Walker RW, Young KL, Zubair N, AcuÃ±a-Alons…	Nature. 2019 Jun;570(7762):514-518. doi: 10.1038/s41586-019-1310-4. Epub 2019 Jun 19.	Wojcik GL	Nature	2019	2019-06-21	PubMed	Journal Article	Yes	GWAS Cat	Yes	Meets Criteria	Many traits and ethnicities GWAS ; Joint analysis; Associations for BP not shown in paper but in GWAS cat; paper says 29,378 AA used for BP traits?; did not mension which of the 2 programs was used for final p values
121	PM121	25928412	PMC4422446	10.1186/s12881-015-0148-3	Genetic association of fetal-hemoglobin levels in individuals with sickle cell disease in Tanzania maps to conserved regulatory elements within the MYB core enhancer	Mtatiro SN, Mgaya J, Singh T, Mariki H, Rooks H, Soka D, Mmbando B, Thein SL, Barrett JC, Makani J, Cox SE, Menzel S.	Am J Hum Genet. 2018 Mar 1;102(3):375-400. doi: 10.1016/j.ajhg.2018.01.015. Epub 2018 Feb 15.	Mtatiro SN	BMC Med Genet	2015	2015-05-01	PubMed	Journal Article	No	Irrelevant Topic	No	Irrelevant Topic
122	PM122	19029486	PMC2633773	10.1161/HYPERTENSIONAHA.108.120071	Genetic effect on blood pressure is modulated by age: the Hypertension Genetic Epidemiology Network Study	Shi G, Gu CC, Kraja AT, Arnett DK, Myers RH, Pankow JS, Hunt SC, Rao DC.	Am J Hum Genet. 2018 Mar 1;102(3):375-400. doi: 10.1016/j.ajhg.2018.01.015. Epub 2018 Feb 15.	Shi G	Hypertension	2009	2008-11-26	PubMed	Journal Article	Yes	GWLA	No	Non-GWAS
123	PM123	15942459	NA	10.1097/01.hjh.0000173519.06353.8b	Genetic effects on blood pressure localized to chromosomes 6 and 7	Adeyemo A, Luke A, Wu X, Cooper RS, Kan D, Omotade O, Zhu X.	Am J Hum Genet. 2018 Mar 1;102(3):375-400. doi: 10.1016/j.ajhg.2018.01.015. Epub 2018 Feb 15.	Adeyemo A	J Hypertens	2005	2005-06-09	PubMed	Journal Article	Yes	GWLA	No	Pre-2007	Non-GWAS
124	PM124	24125421	PMC3837479	10.1016/j.atherosclerosis.2013.09.005	Genetic epidemiology and GW linkage analysis of carotid artery ultrasound traits in multigenerational African ancestry families	Kuipers AL, Kammerer CM, Miljkovic I, Woodard GA, Bunker CH, Patrick AL, Wheeler VW, Newman AB, Zmuda JM.	Am J Hum Genet. 2018 Mar 1;102(3):375-400. doi: 10.1016/j.ajhg.2018.01.015. Epub 2018 Feb 15.	Kuipers AL	Atherosclerosis	2013	2013-10-16	PubMed	Journal Article	No	Irrelevant Topic	No	Irrelevant Topic
125	PM125	24267432	PMC3840391	10.1016/j.pcad.2013.09.013	Genetic epidemiology of type 2 diabetes and cardiovascular diseases in Africa	Tekola-Ayele F, Adeyemo AA, Rotimi CN.	Am J Hum Genet. 2018 Mar 1;102(3):375-400. doi: 10.1016/j.ajhg.2018.01.015. Epub 2018 Feb 15.	Tekola-Ayele F	Prog Cardiovasc Dis	2013	2013-11-26	PubMed	Review	Yes	GWAS	No	Review	Includes BP/HTN; read to see what tell on AA
126	PM126	31138837	PMC6538629	10.1038/s41598-019-44137-y	Genetic homogenization of indigenous sheep breeds in Northwest Africa	Belabdi I, Ouhrouch A, Lafri M, Gaouar SBS, Ciani E, Benali AR, Ould Ouelhadj H, Haddioui A, Pompanon F, Blanquet V, Taurisson-Mouret D, Harkat S, Lenstra JA, Benjelloun B, Da Silva A.	Am J Hum Genet. 2018 Mar 1;102(3):375-400. doi: 10.1016/j.ajhg.2018.01.015. Epub 2018 Feb 15.	Belabdi I	Sci Rep	2019	2019-05-30	PubMed	Journal Article	No	Irrelevant Topic	No	Irrelevant Topic
127	PM127	28002425	PMC5176163	10.1371/journal.pone.0167700	Genetic Loci and Novel Discrimination Measures Associated with Blood Pressure Variation in African Americans Living in Tallahassee	Quinlan J, Pearson LN, Clukay CJ, Mitchell MM, Boston Q, Gravlee CC, Mulligan CJ.	Am J Hum Genet. 2018 Mar 1;102(3):375-400. doi: 10.1016/j.ajhg.2018.01.015. Epub 2018 Feb 15.	Quinlan J	PLoS One	2016	2016-12-22	PubMed	Journal Article	Yes	GWAS	No	GxE Only	Affymetrix Axiom Array;GWAS and Admixture mapping as joint; GxE (unfair treatment in AA)
128	PM128	28613276	PMC5474732	10.1038/ncomms15805	Genetic loci associated with heart rate variability and their effects on cardiac disease risk	Nolte IM, Munoz ML, Tragante V, Amare AT, Jansen R, Vaez A, von der Heyde B, Avery CL, Bis JC, Dierckx B, van Dongen J, Gogarten SM, Goyette P, Hernesniemi J, Huikari V, Hwang SJ, Jaju D, Kerr KF, Kluttig A, Krijthe BP, Kumar J, van der Laan SW, LyytikÃ¤inen LP, Maihofer AX, Minassian A, van der Most PJ, MÃ¼ller-Nurasyid M, Nivard M, Salvi E, Stewart JD, Thayer JF, Verweij N, Wong A, Zabaneh D, Z…	Am J Hum Genet. 2018 Mar 1;102(3):375-400. doi: 10.1016/j.ajhg.2018.01.015. Epub 2018 Feb 15.	Nolte IM	Nat Commun	2017	2017-06-15	PubMed	Journal Article	No	Irrelevant Topic	No	Irrelevant Topic
129	PM129	26731649	PMC4701492	10.1371/journal.pone.0145308	Genetic Structure of a Local Population of the Anopheles gambiae Complex in Burkina Faso	Markianos K, Bischoff E, Mitri C, Guelbeogo WM, Gneme A, Eiglmeier K, Holm I, Sagnon N, Vernick KD, Riehle MM.	Am J Hum Genet. 2018 Mar 1;102(3):375-400. doi: 10.1016/j.ajhg.2018.01.015. Epub 2018 Feb 15.	Markianos K	PLoS One	2016	2016-01-06	PubMed	Journal Article	No	Irrelevant Topic	No	Irrelevant Topic
130	PM130	30217807	PMC6171267	10.1681/ASN.2018020192	Genetic Variants Associated with Circulating Fibroblast Growth Factor 23	Robinson-Cohen C, Bartz TM, Lai D, Ikizler TA, Peacock M, Imel EA, Michos ED, Foroud TM, Akesson K, Taylor KD, Malmgren L, Matsushita K, Nethander M, Eriksson J, Ohlsson C, MellstrÃ¶m D, Wolf M, Ljunggren O, McGuigan F, Rotter JI, Karlsson M, Econs MJ, Ix JH, Lutsey PL, Psaty BM, de Boer IH, Kestenbaum BR.	Am J Hum Genet. 2018 Mar 1;102(3):375-400. doi: 10.1016/j.ajhg.2018.01.015. Epub 2018 Feb 15.	Robinson-Cohen C	J Am Soc Nephrol	2018	2018-09-16	PubMed	Journal Article	No	Irrelevant Topic	No	Irrelevant Topic
131	PM131	21909115	PMC3340926	10.1038/nature10405	Genetic variants in novel pathways influence blood pressure and cardiovascular disease risk	International Consortium for Blood Pressure GW Association Studies, Ehret GB, Munroe PB, Rice KM, Bochud M, Johnson AD, Chasman DI, Smith AV, Tobin MD, Verwoert GC, Hwang SJ, Pihur V, Vollenweider P, O'Reilly PF, Amin N, Bragg-Gresham JL, Teumer A, Glazer NL, Launer L, Zhao JH, Aulchenko Y, Heath S, SÃµber S, Parsa A, Luan J, Arora P, Dehghan A, Zhang F, Lucas G, Hicks AA, Jackson AU, Peden JF, T…	Am J Hum Genet. 2018 Mar 1;102(3):375-400. doi: 10.1016/j.ajhg.2018.01.015. Epub 2018 Feb 15.	Ehret GB	Nature	2011	2011-09-13	PubMed	Journal Article	Yes	GWAS Cat	No	Replication Study Only	Based on replication of 29 loci; 200,000 Europeans only? But then say also observed signals in African ancestry pops; letter; also in GWAS cat; Replication of 2 studies i.e Newton-Cheh C, et al. 2009 (8 loci, Eu only) Levy D, et al. 2009 (13 loci, Eu only - CHARGE study)
132	PM132	29650764	PMC5901893	10.1161/CIRCGEN.117.001854	Genetic Variants Influencing Plasma Renin Activity in Hypertensive Patients From the PEAR Study (Pharmacogenomic Evaluation of Antihypertensive Responses)	McDonough CW, Magvanjav O, SÃ¡ ACC, El Rouby NM, Dave C, Deitchman AN, Kawaguchi-Suzuki M, Mei W, Shen Y, Singh RSP, Solayman M, Bailey KR, Boerwinkle E, Chapman AB, Gums JG, Webb A, Scherer SE, Sadee W, Turner ST, Cooper-DeHoff RM, Gong Y, Johnson JA.	Am J Hum Genet. 2018 Mar 1;102(3):375-400. doi: 10.1016/j.ajhg.2018.01.015. Epub 2018 Feb 15.	McDonough CW	Circ Genom Precis Med	2018	2018-04-14	PubMed	Journal Article	Yes	GWAS	No	Clinical Study	Different phenotype
133	PM133	21212386	PMC3328104	10.1161/CIRCRESAHA.110.239210	Genetic variation in NCAM1 contributes to left ventricular wall thickness in hypertensive families	Arnett DK, Meyers KJ, Devereux RB, Tiwari HK, Gu CC, Vaughan LK, Perry RT, Patki A, Claas SA, Sun YV, Broeckel U, Kardia SL.	Am J Hum Genet. 2018 Mar 1;102(3):375-400. doi: 10.1016/j.ajhg.2018.01.015. Epub 2018 Feb 15.	Arnett DK	Circ Res	2011	2011-01-08	PubMed	Journal Article	Yes	Admixture Mapping	No	Non-GWAS	Includes Admixture Mapping, Affymetrix GW Human SNP 6.0 Array; Different phenotype:outcome in left ventricular thickness in HT
134	PM134	21156931	PMC3060561	10.1161/CIRCGENETICS.110.957654	Genetic variation in the beta2 subunit of the voltage-gated calcium channel and pharmacogenetic association with adverse cardiovascular outcomes in the INternational VErapamil SR-Trandolapril STudy GENEtic Substudy (INVEST-GENES)	Niu Y, Gong Y, Langaee TY, Davis HM, Elewa H, Beitelshees AL, Moss JI, Cooper-Dehoff RM, Pepine CJ, Johnson JA.	Am J Hum Genet. 2018 Mar 1;102(3):375-400. doi: 10.1016/j.ajhg.2018.01.015. Epub 2018 Feb 15.	Niu Y	Circ Cardiovasc Genet	2010	2010-12-16	PubMed	Journal Article	Yes	Non-GWAS	No	Clinical Study
135	PM135	21128019	PMC3063340	10.1007/s11906-010-0174-7	Genetics of hypertension and cardiovascular disease and their interconnected pathways: lessons from large studies	Kraja AT, Hunt SC, Rao DC, DÃ¡vila-RomÃ¡n VG, Arnett DK, Province MA.	Am J Hum Genet. 2018 Mar 1;102(3):375-400. doi: 10.1016/j.ajhg.2018.01.015. Epub 2018 Feb 15.	Kraja AT	Curr Hypertens Rep	2011	2010-12-04	PubMed	Review	Yes	GWAS	No	Review
136	PM136	27726639	PMC5067873	10.1089/omi.2016.0125	Genetics of Sickle Cell-Associated Cardiovascular Disease: An Expert Review with Lessons Learned in Africa	Geard A, Pule GD, Chelo D, Bitoungui VJ, Wonkam A.	Am J Hum Genet. 2018 Mar 1;102(3):375-400. doi: 10.1016/j.ajhg.2018.01.015. Epub 2018 Feb 15.	Geard A	OMICS	2016	2016-10-12	PubMed	Review	Yes	GWAS	No	Review
137	PM137	31113383	PMC6528192	10.1186/s12864-019-5772-4	Genome analysis and pleiotropy assessment using causal networks with loss of function mutation and metabolomics	Yazdani A, Yazdani A, Elsea SH, Schaid DJ, Kosorok MR, Dangol G, Samiei A.	Am J Hum Genet. 2018 Mar 1;102(3):375-400. doi: 10.1016/j.ajhg.2018.01.015. Epub 2018 Feb 15.	Yazdani A	BMC Genomics	2019	2019-05-23	PubMed	Journal Article	No	Irrelevant Topic	No	Irrelevant Topic
138	PM138	15363828	NA	10.1016/j.amjhyper.2004.04.009	Genome scan for hypertension in nonobese African Americans: the National Heart, Lung, and Blood Institute Family Blood Pressure Program	Morrison AC, Cooper R, Hunt S, Lewis CE, Luke A, Mosley TH, Boerwinkle E.	Am J Hum Genet. 2018 Mar 1;102(3):375-400. doi: 10.1016/j.ajhg.2018.01.015. Epub 2018 Feb 15.	Morrison AC	Am J Hypertens	2004	2004-09-15	PubMed	Journal Article	Yes	GWLA	No	Pre-2007	Non-GWAS, n=275
139	PM139	17189282	NA	10.1093/ndt/gfl674	Genome scan of glomerular filtration rate and albuminuria: the HyperGEN study	Leon JM, Freedman BI, Miller MB, North KE, Hunt SC, Eckfeldt JH, Lewis CE, Kraja AT, DjoussÃ© L, Arnett DK.	Am J Hum Genet. 2018 Mar 1;102(3):375-400. doi: 10.1016/j.ajhg.2018.01.015. Epub 2018 Feb 15.	Leon JM	Nephrol Dial Transplant	2007	2006-12-26	PubMed	Journal Article	No	Irrelevant Topic	No	Irrelevant Topic
140	PM140	25203297	PMC4166903	10.1038/ncomms5754	Genome sequencing of chimpanzee malaria parasites reveals possible pathways of adaptation to human hosts	Otto TD, Rayner JC, BÃ¶hme U, Pain A, Spottiswoode N, Sanders M, Quail M, Ollomo B, Renaud F, Thomas AW, Prugnolle F, Conway DJ, Newbold C, Berriman M.	Am J Hum Genet. 2018 Mar 1;102(3):375-400. doi: 10.1016/j.ajhg.2018.01.015. Epub 2018 Feb 15.	Otto TD	Nat Commun	2014	2014-09-10	PubMed	Journal Article	No	Irrelevant Topic	No	Irrelevant Topic
141	PM141	31754133	PMC6872535	10.1038/s41598-019-53345-5	Genome Wide Analysis Approach Suggests Chromosome 2 Locus to be Associated with Thiazide and Thiazide Like-Diuretics Blood Pressure Response	Singh S, McDonough CW, Gong Y, Bailey KR, Boerwinkle E, Chapman AB, Gums JG, Turner ST, Cooper-DeHoff RM, Johnson JA.	Sci Rep. 2019 Nov 21;9(1):17323. doi: 10.1038/s41598-019-53345-5.	Singh S	Sci Rep	2019	2019-11-23	PubMed	Journal Article	Yes	GWAS Cat	No	Clinical Study	Based on responce to a drug rather than BP GWAS; Pharmacogenomic study - BP response to thiazide
142	PM142	29523524	PMC5907544	10.1161/JAHA.117.007339	Genome Wide Association Study Identifies the HMGCS2 Locus to be Associated With Chlorthalidone Induced Glucose Increase in Hypertensive Patients	Singh S, McDonough CW, Gong Y, Alghamdi WA, Arwood MJ, Bargal SA, Dumeny L, Li WY, Mehanna M, Stockard B, Yang G, de Oliveira FA, Fredette NC, Shahin MH, Bailey KR, Beitelshees AL, Boerwinkle E, Chapman AB, Gums JG, Turner ST, Cooper-DeHoff RM, Johnson JA.	J Am Heart Assoc. 2018 Mar 9;7(6):e007339. doi: 10.1161/JAHA.117.007339.	Singh S	J Am Heart Assoc	2018	2018-03-11	PubMed	Journal Article	Yes	GWAS Cat	No	Clinical Study	BP treatment response to glucose levels; Meta-analysis
143	PM143	25491236	NA	10.1007/s12033-014-9828-z	GW analysis and expression profiling of the ERF transcription factor family in potato (Solanum tuberosum L.)	Charfeddine M, SaÃ¯di MN, Charfeddine S, Hammami A, Gargouri Bouzid R.	Am J Hum Genet. 2018 Mar 1;102(3):375-400. doi: 10.1016/j.ajhg.2018.01.015. Epub 2018 Feb 15.	Charfeddine M	Mol Biotechnol	2015	2014-12-11	PubMed	Journal Article	No	Irrelevant Topic	No	Irrelevant Topic
144	PM144	24847810	PMC4029955	10.1371/journal.pone.0098076	GW analysis of cold adaptation in indigenous Siberian populations	Cardona A, Pagani L, Antao T, Lawson DJ, Eichstaedt CA, Yngvadottir B, Shwe MT, Wee J, Romero IG, Raj S, Metspalu M, Villems R, Willerslev E, Tyler-Smith C, Malyarchuk BA, Derenko MV, Kivisild T.	Am J Hum Genet. 2018 Mar 1;102(3):375-400. doi: 10.1016/j.ajhg.2018.01.015. Epub 2018 Feb 15.	Cardona A	PLoS One	2014	2014-05-23	PubMed	Journal Article	No	Irrelevant Topic	No	Irrelevant Topic
145	PM145	31737048	PMC6830057	10.3389/fgene.2019.01065	GW Analysis of Genetic Diversity in Plasmodium falciparum Isolates From China-Myanmar Border	Ye R, Tian Y, Huang Y, Zhang Y, Wang J, Sun X, Zhou H, Zhang D, Pan W.	Am J Hum Genet. 2018 Mar 1;102(3):375-400. doi: 10.1016/j.ajhg.2018.01.015. Epub 2018 Feb 15.	Ye R	Front Genet	2019	2019-11-19	PubMed	Journal Article	No	Irrelevant Topic	No	Irrelevant Topic
146	PM146	25684249	NA	10.1111/nph.13313	GW analysis of the lignin toolbox of Eucalyptus grandis	Carocha V, Soler M, Hefer C, Cassan-Wang H, Fevereiro P, Myburg AA, Paiva JA, Grima-Pettenati J.	Am J Hum Genet. 2018 Mar 1;102(3):375-400. doi: 10.1016/j.ajhg.2018.01.015. Epub 2018 Feb 15.	Carocha V	New Phytol	2015	2015-02-17	PubMed	Journal Article	No	Irrelevant Topic	No	Irrelevant Topic
147	PM147	28893196	PMC5594535	10.1186/s12870-017-1099-y	GW analysis of WRKY gene family in the sesame genome and identification of the WRKY genes involved in responses to abiotic stresses	Li D, Liu P, Yu J, Wang L, Dossa K, Zhang Y, Zhou R, Wei X, Zhang X.	Am J Hum Genet. 2018 Mar 1;102(3):375-400. doi: 10.1016/j.ajhg.2018.01.015. Epub 2018 Feb 15.	Li D	BMC Plant Biol	2017	2017-09-13	PubMed	Journal Article	No	Irrelevant Topic	No	Irrelevant Topic
148	PM148	27802415	PMC5145728	10.1161/HYPERTENSIONAHA.116.08267	GW and Gene-Based Meta-Analyses Identify Novel Loci Influencing Blood Pressure Response to Hydrochlorothiazide	Salvi E, Wang Z, Rizzi F, Gong Y, McDonough CW, Padmanabhan S, Hiltunen TP, Lanzani C, Zaninello R, Chittani M, Bailey KR, Sarin AP, Barcella M, Melander O, Chapman AB, Manunta P, Kontula KK, Glorioso N, Cusi D, Dominiczak AF, Johnson JA, Barlassina C, Boerwinkle E, Cooper-DeHoff RM, Turner ST.	Hypertension. 2017 Jan;69(1):51-59. doi: 10.1161/HYPERTENSIONAHA.116.08267. Epub 2016 Oct 31.	Salvi E	Hypertension	2017	2016-11-02	PubMed	Journal Article	Yes	GWAS Cat	No	Clinical Study	BP response to drug treatment; Meta-analysis
149	PM149	23400010	PMC3812324	10.1038/tpj.2013.3	GW association analyses suggest NELL1 influences adverse metabolic response to HCTZ in African Americans	Del-Aguila JL, Beitelshees AL, Cooper-Dehoff RM, Chapman AB, Gums JG, Bailey K, Gong Y, Turner ST, Johnson JA, Boerwinkle E.	Am J Hum Genet. 2018 Mar 1;102(3):375-400. doi: 10.1016/j.ajhg.2018.01.015. Epub 2018 Feb 15.	Del-Aguila JL	Pharmacogenomics J	2014	2013-02-13	PubMed	Journal Article	No	Irrelevant Topic	No	Irrelevant Topic
150	PM150	27841878	PMC5370207	10.1038/ng.3715	GW association analyses using electronic health records identify new loci influencing blood pressure variation	Hoffmann TJ, Ehret GB, Nandakumar P, Ranatunga D, Schaefer C, Kwok PY, Iribarren C, Chakravarti A, Risch N.	Nat Genet. 2017 Jan;49(1):54-64. doi: 10.1038/ng.3715. Epub 2016 Nov 14.	Hoffmann TJ	Nat Genet	2017	2016-11-15	PubMed	Journal Article	Yes	GWAS Cat	Yes	Meets Criteria	Analyzed 3,058 African Americans, genotyped on the EUR array.
151	PM151	23972371	PMC3769920	10.1016/j.ajhg.2013.07.010	GW association analysis of blood-pressure traits in African-ancestry individuals reveals common associated genes in African and non-African populations	Franceschini N, Fox E, Zhang Z, Edwards TL, Nalls MA, Sung YJ, Tayo BO, Sun YV, Gottesman O, Adeyemo A, Johnson AD, Young JH, Rice K, Duan Q, Chen F, Li Y, Tang H, Fornage M, Keene KL, Andrews JS, Smith JA, Faul JD, Guangfa Z, Guo W, Liu Y, Murray SS, Musani SK, Srinivasan S, Velez Edwards DR, Wang H, Becker LC, Bovet P, Bochud M, Broeckel U, Burnier M, Carty C, Chasman DI, Ehret G, Chen WM, Chen…	Am J Hum Genet. 2013 Sep 5;93(3):545-54. doi: 10.1016/j.ajhg.2013.07.010. Epub 2013 Aug 22.	Franceschini N	Am J Hum Genet	2013	2013-08-27	PubMed	Journal Article	Yes	GWAS Cat	Yes	Meets Criteria	Meta-Analysis
152	PM152	25561047	PMC4426827	10.1161/CIRCGENETICS.114.000900	GW association analysis of plasma B-type natriuretic peptide in blacks: the Jackson Heart Study	Musani SK, Fox ER, Kraja A, Bidulescu A, Lieb W, Lin H, Beecham A, Chen MH, Felix JF, Fox CS, Kao WH, Kardia SL, Liu CT, Nalls MA, Rundek T, Sacco RL, Smith J, Sun YV, Wilson G, Zhang Z, Mosley TH, Taylor HA, Vasan RS.	Am J Hum Genet. 2018 Mar 1;102(3):375-400. doi: 10.1016/j.ajhg.2018.01.015. Epub 2018 Feb 15.	Musani SK	Circ Cardiovasc Genet	2015	2015-01-07	PubMed	Journal Article	No	Irrelevant Topic	No	Irrelevant Topic
153	PM153	22479191	PMC3315455	10.1371/journal.pgen.1002584	GW association and functional follow-up reveals new loci for kidney function	Pattaro C, KÃ¶ttgen A, Teumer A, Garnaas M, BÃ¶ger CA, Fuchsberger C, Olden M, Chen MH, Tin A, Taliun D, Li M, Gao X, Gorski M, Yang Q, Hundertmark C, Foster MC, O'Seaghdha CM, Glazer N, Isaacs A, Liu CT, Smith AV, O'Connell JR, Struchalin M, Tanaka T, Li G, Johnson AD, Gierman HJ, Feitosa M, Hwang SJ, Atkinson EJ, Lohman K, Cornelis MC, Johansson Ã…, TÃ¶njes A, Dehghan A, Chouraki V, Holliday EG…	PLoS Genet. 2012;8(3):e1002584. doi: 10.1371/journal.pgen.1002584. Epub 2012 Mar 29.	Pattaro C	PLoS Genet	2012	2012-04-06	PubMed	Journal Article	No	Irrelevant Topic	No	Irrelevant Topic
154	PM154	26305897	PMC4549309	10.1371/journal.pgen.1005352	GW Association and Trans-ethnic Meta-Analysis for Advanced Diabetic Kidney Disease: Family Investigation of Nephropathy and Diabetes (FIND)	Iyengar SK, Sedor JR, Freedman BI, Kao WH, Kretzler M, Keller BJ, Abboud HE, Adler SG, Best LG, Bowden DW, Burlock A, Chen YD, Cole SA, Comeau ME, Curtis JM, Divers J, Drechsler C, Duggirala R, Elston RC, Guo X, Huang H, Hoffmann MM, Howard BV, Ipp E, Kimmel PL, Klag MJ, Knowler WC, Kohn OF, Leak TS, Leehey DJ, Li M, Malhotra A, MÃ¤rz W, Nair V, Nelson RG, Nicholas SB, O'Brien SJ, Pahl MV, Parekh…	Am J Hum Genet. 2018 Mar 1;102(3):375-400. doi: 10.1016/j.ajhg.2018.01.015. Epub 2018 Feb 15.	Iyengar SK	PLoS Genet	2015	2015-08-26	PubMed	Journal Article	No	Irrelevant Topic	No	Irrelevant Topic
155	PM155	29478026	PMC5866313	10.1161/JAHA.117.006463	GW Association Approach Identified Novel Genetic Predictors of Heart Rate Response to Î²-Blockers	Shahin MH, Conrado DJ, Gonzalez D, Gong Y, Lobmeyer MT, Beitelshees AL, Boerwinkle E, Gums JG, Chapman A, Turner ST, Cooper-DeHoff RM, Johnson JA.	Am J Hum Genet. 2018 Mar 1;102(3):375-400. doi: 10.1016/j.ajhg.2018.01.015. Epub 2018 Feb 15.	Shahin MH	J Am Heart Assoc	2018	2018-02-26	PubMed	Journal Article	No	Irrelevant Topic	No	Irrelevant Topic
156	PM156	28971382	PMC5624858	10.1186/s12284-017-0184-z	GW association mapping for root cone angle in rice	Bettembourg M, Dardou A, Audebert A, Thomas E, Frouin J, Guiderdoni E, Ahmadi N, Perin C, Dievart A, Courtois B.	Am J Hum Genet. 2018 Mar 1;102(3):375-400. doi: 10.1016/j.ajhg.2018.01.015. Epub 2018 Feb 15.	Bettembourg M	Rice (N Y)	2017	2017-10-04	PubMed	Journal Article	No	Irrelevant Topic	No	Irrelevant Topic
157	PM157	27729571	PMC5328149	10.1681/ASN.2015101152	GW Association of CKD Progression: The Chronic Renal Insufficiency Cohort Study	Parsa A, Kanetsky PA, Xiao R, Gupta J, Mitra N, Limou S, Xie D, Xu H, Anderson AH, Ojo A, Kusek JW, Lora CM, Hamm LL, He J, Sandholm N, Jeff J, Raj DE, BÃ¶ger CA, Bottinger E, Salimi S, Parekh RS, Adler SG, Langefeld CD, Bowden DW; FIND Consortium, Groop PH, Forsblom C, Freedman BI, Lipkowitz M, Fox CS, Winkler CA, Feldman HI; and the Chronic Renal Insufficiency Cohort (CRIC) Study Investigators.	Am J Hum Genet. 2018 Mar 1;102(3):375-400. doi: 10.1016/j.ajhg.2018.01.015. Epub 2018 Feb 15.	Parsa A	J Am Soc Nephrol	2017	2016-10-13	PubMed	Journal Article	No	Irrelevant Topic	No	Irrelevant Topic
158	PM158	28135296	PMC5279752	10.1371/journal.pone.0170815	GW Association of Copy Number Polymorphisms and Kidney Function	Li M, Carey J, Cristiano S, Susztak K, Coresh J, Boerwinkle E, Kao WH, Beaty TH, KÃ¶ttgen A, Scharpf RB.	Am J Hum Genet. 2018 Mar 1;102(3):375-400. doi: 10.1016/j.ajhg.2018.01.015. Epub 2018 Feb 15.	Li M	PLoS One	2017	2017-01-31	PubMed	Journal Article	No	Irrelevant Topic	No	Irrelevant Topic
159	PM159	26507551	PMC5292212	10.1016/j.ymgme.2015.10.008	GW association study identifies African-ancestry specific variants for metabolic syndrome	Tekola-Ayele F, Doumatey AP, Shriner D, Bentley AR, Chen G, Zhou J, Fasanmade O, Johnson T, Oli J, Okafor G, Eghan BA Jr, Agyenim-Boateng K, Adebamowo C, Amoah A, Acheampong J, Adeyemo A, Rotimi CN.	Am J Hum Genet. 2018 Mar 1;102(3):375-400. doi: 10.1016/j.ajhg.2018.01.015. Epub 2018 Feb 15.	Tekola-Ayele F	Mol Genet Metab	2015	2015-10-29	PubMed	Journal Article	Yes	GWAS	No	Non-BP/HTN	MetS = diff phenotype- Includes HTN but measured as combined trait, Affymetrix Axiom® PANAFR SNP array
160	PM160	30290780	PMC6173928	10.1186/s12890-018-0719-0	GW association study identifies loci and candidate genes for non-idiopathic pulmonary hypertensionÂ in Eastern Chinese Han population	Yin C, Li K, Yu Y, Huang H, Yu Y, Wang Z, Yan J, Pu Y, Li Z, Li D, Chen P, Chen F.	Am J Hum Genet. 2018 Mar 1;102(3):375-400. doi: 10.1016/j.ajhg.2018.01.015. Epub 2018 Feb 15.	Yin C	BMC Pulm Med	2018	2018-10-07	PubMed	Journal Article	Yes	GWAS	No	Targeted/Non-GW Arrays	143 tag SNPs of 14 candidate genes; Chinese study - did validation of one SNP only in Africans
161	PM161	22791750	PMC3459464	10.1093/hmg/dds282	GW association study identifies novel loci association with fasting insulin and insulin resistance in African Americans	Chen G, Bentley A, Adeyemo A, Shriner D, Zhou J, Doumatey A, Huang H, Ramos E, Erdos M, Gerry N, Herbert A, Christman M, Rotimi C.	Am J Hum Genet. 2018 Mar 1;102(3):375-400. doi: 10.1016/j.ajhg.2018.01.015. Epub 2018 Feb 15.	Chen G	Hum Mol Genet	2012	2012-07-14	PubMed	Journal Article	No	Irrelevant Topic	No	Irrelevant Topic
162	PM162	31092297	PMC6521376	10.1186/s40246-019-0205-7	GW association study identifies novel loci for type 2 diabetes-attributed end-stage kidney disease in African Americans	Guan M, Keaton JM, Dimitrov L, Hicks PJ, Xu J, Palmer ND, Ma L, Das SK, Chen YI, Coresh J, Fornage M, Franceschini N, Kramer H, Langefeld CD, Mychaleckyj JC, Parekh RS, Post WS, Rasmussen-Torvik LJ, Rich SS, Rotter JI, Sedor JR, Thornley-Brown D, Tin A, Wilson JG, Freedman BI, Bowden DW, Ng MCY; FIND Consortium.	Am J Hum Genet. 2018 Mar 1;102(3):375-400. doi: 10.1016/j.ajhg.2018.01.015. Epub 2018 Feb 15.	Guan M	Hum Genomics	2019	2019-05-17	PubMed	Journal Article	No	Irrelevant Topic	No	Irrelevant Topic
163	PM163	27670767	PMC5368017	10.1038/tpj.2016.67	GW association study identifies pharmacogenomic loci linked with specific antihypertensive drug treatment and new-onset diabetes	Chang SW, McDonough CW, Gong Y, Johnson TA, Tsunoda T, Gamazon ER, Perera MA, Takahashi A, Tanaka T, Kubo M, Pepine CJ, Johnson JA, Cooper-DeHoff RM.	Pharmacogenomics J. 2018 Jan;18(1):106-112. doi: 10.1038/tpj.2016.67. Epub 2016 Sep 27.	Chang SW	Pharmacogenomics J	2018	2016-09-28	PubMed	Journal Article	Yes	GWAS Cat	No	Clinical Study	HT drug response
164	PM164	19454037	PMC2692849	10.1186/1471-2350-10-43	GW association study identifies single-nucleotide polymorphism in KCNB1 associated with left ventricular mass in humans: the HyperGEN Study	Arnett DK, Li N, Tang W, Rao DC, Devereux RB, Claas SA, Kraemer R, Broeckel U.	Am J Hum Genet. 2018 Mar 1;102(3):375-400. doi: 10.1016/j.ajhg.2018.01.015. Epub 2018 Feb 15.	Arnett DK	BMC Med Genet	2009	2009-05-21	PubMed	Journal Article	No	Irrelevant Topic	No	Irrelevant Topic
165	PM165	31545351	PMC6856621	10.1093/ajh/hpz150	GW Association Study of Apparent Treatment-Resistant Hypertension in the CHARGE Consortium: The CHARGE Pharmacogenetics Working Group	Irvin MR, Sitlani CM, Floyd JS, Psaty BM, Bis JC, Wiggins KL, Whitsel EA, Sturmer T, Stewart J, Raffield L, Sun F, Liu CT, Xu H, Cupples AL, Tanner RM, Rossing P, Smith A, ZilhÃ£o NR, Launer LJ, Noordam R, Rotter JI, Yao J, Li X, Guo X, Limdi N, Sundaresan A, Lange L, Correa A, Stott DJ, Ford I, Jukema JW, Gudnason V, Mook-Kanamori DO, Trompet S, Palmas W, Warren HR, Hellwege JN, Giri A, O'donnel…	Am J Hypertens. 2019 Nov 15;32(12):1146-1153. doi: 10.1093/ajh/hpz150.	Irvin MR	Am J Hypertens	2019	2019-09-24	PubMed	Journal Article	Yes	GWAS Cat	No	Clinical Study	Pharmacogenomics
166	PM166	28871152	PMC5583292	10.1038/s41598-017-09019-1	GW Association Study of Blood Pressure Traits by Hispanic/Latino Background: the Hispanic Community Health Study/Study of Latinos	Sofer T, Wong Q, Hartwig FP, Taylor K, Warren HR, Evangelou E, Cabrera CP, Levy D, Kramer H, Lange LA, Horta BL; COGENT-BP consortium, Kerr KF, Reiner AP, Franceschini N.	Sci Rep. 2017 Sep 4;7(1):10348. doi: 10.1038/s41598-017-09019-1.	Sofer T	Sci Rep	2017	2017-09-06	PubMed	Journal Article	Yes	GWAS Cat	No	Replication Study Only	African in replication study; Lantino study - only one locus replicated in African ancestry pop
167	PM167	23275298	PMC3591479	10.1161/CIRCGENETICS.111.962365	GW association study of cardiac structure and systolic function in African Americans: the Candidate Gene Association Resource (CARe) study	Fox ER, Musani SK, Barbalic M, Lin H, Yu B, Ogunyankin KO, Smith NL, Kutlar A, Glazer NL, Post WS, Paltoo DN, Dries DL, Farlow DN, Duarte CW, Kardia SL, Meyers KJ, Sun YV, Arnett DK, Patki AA, Sha J, Cui X, Samdarshi TE, Penman AD, Bibbins-Domingo K, BÅ¯Å¾kovÃ¡ P, Benjamin EJ, Bluemke DA, Morrison AC, Heiss G, Carr JJ, Tracy RP, Mosley TH, Taylor HA, Psaty BM, Heckbert SR, Cappola TP, Vasan RS.	Am J Hum Genet. 2018 Mar 1;102(3):375-400. doi: 10.1016/j.ajhg.2018.01.015. Epub 2018 Feb 15.	Fox ER	Circ Cardiovasc Genet	2013	2013-01-01	PubMed	Journal Article	Yes	GWAS	No	Non-BP/HTN	BP/HTN in intro/ref; cardiovascular measurement = trait
168	PM168	31872970	NA	10.1002/ajmg.b.32775	GW association study of cognitive performance in U.S. veterans with schizophrenia or bipolar disorder	Harvey PD, Sun N, Bigdeli TB, Fanous AH, Aslan M, Malhotra AK, Lu Q, Hu Y, Li B, Chen Q, Mane S, Miller P, Rajeevan N, Sayward F, Cheung KH, Li Y, Greenwood TA, Gur RE, Braff DL; Consortium on the Genetics of Schizophrenia (COGS), Brophy M, Pyarajan S, O'Leary TJ, Gleason T, Przygodszki R, Muralidhar S, Gaziano JM, Concato J, Zhao H, Siever LJ.	Am J Hum Genet. 2018 Mar 1;102(3):375-400. doi: 10.1016/j.ajhg.2018.01.015. Epub 2018 Feb 15.	Harvey PD	Am J Med Genet B Neuropsychiatr Genet	2020	2019-12-25	PubMed	Journal Article	No	Irrelevant Topic	No	Irrelevant Topic
169	PM169	21347282	PMC3037413	10.1371/journal.pgen.1001300	GW association study of coronary heart disease and its risk factors in 8,090 African Americans: the NHLBI CARe Project	Lettre G, Palmer CD, Young T, Ejebe KG, Allayee H, Benjamin EJ, Bennett F, Bowden DW, Chakravarti A, Dreisbach A, Farlow DN, Folsom AR, Fornage M, Forrester T, Fox E, Haiman CA, Hartiala J, Harris TB, Hazen SL, Heckbert SR, Henderson BE, Hirschhorn JN, Keating BJ, Kritchevsky SB, Larkin E, Li M, Rudock ME, McKenzie CA, Meigs JB, Meng YA, Mosley TH, Newman AB, Newton-Cheh CH, Paltoo DN, Papanicola…	PLoS Genet. 2011 Feb 10;7(2):e1001300. doi: 10.1371/journal.pgen.1001300.	Lettre G	PLoS Genet	2011	2011-02-25	PubMed	Journal Article	Yes	GWAS Cat	Yes	Meets Criteria	Includes BP/HTN
170	PM170	29323254	PMC5764960	10.1038/s41598-017-18800-1	GW association study reveals candidate genes influencing lipids and diterpenes contents in Coffea arabica L	Sant'Ana GC, Pereira LFP, Pot D, Ivamoto ST, Domingues DS, Ferreira RV, Pagiatto NF, da Silva BSR, Nogueira LM, Kitzberger CSG, Scholz MBS, de Oliveira FF, Sera GH, Padilha L, Labouisse JP, Guyot R, Charmetant P, Leroy T.	Am J Hum Genet. 2018 Mar 1;102(3):375-400. doi: 10.1016/j.ajhg.2018.01.015. Epub 2018 Feb 15.	Sant'Ana GC	Sci Rep	2018	2018-01-12	PubMed	Journal Article	No	Irrelevant Topic	No	Irrelevant Topic
171	PM171	21253569	PMC3017115	10.1371/journal.pgen.1001266	GW association study SNPs in the human genome diversity project populations: does selection affect unlinked SNPs with shared trait associations?	Casto AM, Feldman MW.	Am J Hum Genet. 2018 Mar 1;102(3):375-400. doi: 10.1016/j.ajhg.2018.01.015. Epub 2018 Feb 15.	Casto AM	PLoS Genet	2011	2011-01-22	PubMed	Journal Article	No	Irrelevant Topic	No	Irrelevant Topic
172	PM172	31450006	NA	10.1016/j.ygeno.2019.08.018	GW CNV analysis revealed variants associated with growth traits in African indigenous goats	Liu M, Woodward-Greene J, Kang X, Pan MG, Rosen B, Van Tassell CP, Chen H, Liu GE.	Am J Hum Genet. 2018 Mar 1;102(3):375-400. doi: 10.1016/j.ajhg.2018.01.015. Epub 2018 Feb 15.	Liu M	Genomics	2020	2019-08-27	PubMed	Journal Article	No	Irrelevant Topic	No	Irrelevant Topic
173	PM173	25954322	PMC4423477	10.1186/s13100-015-0040-x	GW comparison of Asian and African rice reveals high recent activity of DNA transposons	Roffler S, Wicker T.	Am J Hum Genet. 2018 Mar 1;102(3):375-400. doi: 10.1016/j.ajhg.2018.01.015. Epub 2018 Feb 15.	Roffler S	Mob DNA	2015	2015-05-09	PubMed	Journal Article	No	Irrelevant Topic	No	Irrelevant Topic
174	PM174	21901158	PMC3162025	10.1371/journal.pone.0024052	GW detection of allele specific copy number variation associated with insulin resistance in African Americans from the HyperGEN study	Irvin MR, Wineinger NE, Rice TK, Pajewski NM, Kabagambe EK, Gu CC, Pankow J, North KE, Wilk JB, Freedman BI, Franceschini N, Broeckel U, Tiwari HK, Arnett DK.	Am J Hum Genet. 2018 Mar 1;102(3):375-400. doi: 10.1016/j.ajhg.2018.01.015. Epub 2018 Feb 15.	Irvin MR	PLoS One	2011	2011-09-09	PubMed	Journal Article	No	Irrelevant Topic	No	Irrelevant Topic
175	PM175	22128132	PMC3290787	10.1101/gr.124784.111	GW detection of natural selection in African Americans pre- and post-admixture	Jin W, Xu S, Wang H, Yu Y, Shen Y, Wu B, Jin L.	Am J Hum Genet. 2018 Mar 1;102(3):375-400. doi: 10.1016/j.ajhg.2018.01.015. Epub 2018 Feb 15.	Jin W	Genome Res	2012	2011-12-01	PubMed	Journal Article	No	Irrelevant Topic	No	Irrelevant Topic
176	PM176	18752003	PMC3131689	10.1007/s00439-008-0541-5	GW distribution of ancestry in Mexican Americans	Basu A, Tang H, Zhu X, Gu CC, Hanis C, Boerwinkle E, Risch N.	Am J Hum Genet. 2018 Mar 1;102(3):375-400. doi: 10.1016/j.ajhg.2018.01.015. Epub 2018 Feb 15.	Basu A	Hum Genet	2008	2008-08-30	PubMed	Journal Article	No	Irrelevant Topic	No	Irrelevant Topic
177	PM177	30479356	PMC6258668	10.1038/s41598-018-35603-0	GW DNA methylation changes in CD19(+) B cells from relapsing-remitting multiple sclerosis patients	Maltby VE, Lea RA, Graves MC, Sanders KA, Benton MC, Tajouri L, Scott RJ, Lechner-Scott J.	Am J Hum Genet. 2018 Mar 1;102(3):375-400. doi: 10.1016/j.ajhg.2018.01.015. Epub 2018 Feb 15.	Maltby VE	Sci Rep	2018	2018-11-28	PubMed	Journal Article	No	Irrelevant Topic	No	Irrelevant Topic
178	PM178	29531231	PMC5847563	10.1038/s41598-018-22585-2	GW identification and expression analyses of genes involved in raffinose accumulation in sesame	You J, Wang Y, Zhang Y, Dossa K, Li D, Zhou R, Wang L, Zhang X.	Am J Hum Genet. 2018 Mar 1;102(3):375-400. doi: 10.1016/j.ajhg.2018.01.015. Epub 2018 Feb 15.	You J	Sci Rep	2018	2018-03-14	PubMed	Journal Article	No	Irrelevant Topic	No	Irrelevant Topic
179	PM179	29228032	PMC5724828	10.1371/journal.pone.0189224	GW identification of WRKY genes and their expression profiles under different abiotic stresses in Elaeis guineensis	Xiao Y, Zhou L, Lei X, Cao H, Wang Y, Dou Y, Tang W, Xia W.	Am J Hum Genet. 2018 Mar 1;102(3):375-400. doi: 10.1016/j.ajhg.2018.01.015. Epub 2018 Feb 15.	Xiao Y	PLoS One	2017	2017-12-12	PubMed	Journal Article	No	Irrelevant Topic	No	Irrelevant Topic
180	PM180	21223598	PMC3027088	10.1186/1755-8794-4-4	GW joint SNP and CNV analysis of aortic root diameter in African Americans: the HyperGEN study	Wineinger NE, Patki A, Meyers KJ, Broeckel U, Gu CC, Rao DC, Devereux RB, Arnett DK, Tiwari HK.	Am J Hum Genet. 2018 Mar 1;102(3):375-400. doi: 10.1016/j.ajhg.2018.01.015. Epub 2018 Feb 15.	Wineinger NE	BMC Med Genomics	2011	2011-01-13	PubMed	Journal Article	No	Irrelevant Topic	No	Irrelevant Topic
181	PM181	15363829	NA	10.1016/j.amjhyper.2004.06.003	GW linkage analyses for age at diagnosis of hypertension and early-onset hypertension in the HyperGEN study	Wilk JB, Djousse L, Arnett DK, Hunt SC, Province MA, Heiss G, Myers RH.	Am J Hum Genet. 2018 Mar 1;102(3):375-400. doi: 10.1016/j.ajhg.2018.01.015. Epub 2018 Feb 15.	Wilk JB	Am J Hypertens	2004	2004-09-15	PubMed	Journal Article	Yes	GWLA	No	Pre-2007	Non-GWAS
182	PM182	12559685	NA	10.1016/s0895-7061(02)03249-1	GW linkage analyses for hypertension genes in two ethnically and geographically diverse populations	Kardia SL, Rozek LS, Krushkal J, Ferrell RE, Turner ST, Hutchinson R, Brown A, Sing CF, Boerwinkle E.	Am J Hum Genet. 2018 Mar 1;102(3):375-400. doi: 10.1016/j.ajhg.2018.01.015. Epub 2018 Feb 15.	Kardia SL	Am J Hypertens	2003	2003-02-01	PubMed	Journal Article	Yes	GWLA	No	Pre-2007	Non-GWAS
183	PM183	16286574	NA	10.1161/01.HYP.0000191706.41980.29	GW linkage analysis for loci affecting pulse pressure: the Family Blood Pressure Program	Bielinski SJ, Lynch AI, Miller MB, Weder A, Cooper R, Oberman A, Chen YD, Turner ST, Fornage M, Province M, Arnett DK.	Am J Hum Genet. 2018 Mar 1;102(3):375-400. doi: 10.1016/j.ajhg.2018.01.015. Epub 2018 Feb 15.	Bielinski SJ	Hypertension	2005	2005-11-16	PubMed	Journal Article	Yes	GWLA	No	Pre-2007	Non-GWAS
184	PM184	17763112	NA	10.1080/14622200701541216	GW linkage analysis for smoking-related regions, with replication in two ethnically diverse populations	Pomerleau OF, Pomerleau CS, Chu J, Kardia SL.	Am J Hum Genet. 2018 Mar 1;102(3):375-400. doi: 10.1016/j.ajhg.2018.01.015. Epub 2018 Feb 15.	Pomerleau OF	Nicotine Tob Res	2007	2007-09-01	PubMed	Journal Article	Yes	GWLA	No	Non-GWAS
185	PM185	19258383	PMC2734170	10.1093/ndt/gfp080	GW linkage analysis for uric acid in families enriched for hypertension	Rule AD, Fridley BL, Hunt SC, Asmann Y, Boerwinkle E, Pankow JS, Mosley TH, Turner ST.	Am J Hum Genet. 2018 Mar 1;102(3):375-400. doi: 10.1016/j.ajhg.2018.01.015. Epub 2018 Feb 15.	Rule AD	Nephrol Dial Transplant	2009	2009-03-05	PubMed	Journal Article	Yes	GWLA	No	Non-GWAS
186	PM186	18276622	NA	10.1093/eurheartj/ehn028	GW linkage analysis of electrocardiographic and echocardiographic left ventricular hypertrophy in families with hypertension	Mayosi BM, Avery PJ, Farrall M, Keavney B, Watkins H.	Am J Hum Genet. 2018 Mar 1;102(3):375-400. doi: 10.1016/j.ajhg.2018.01.015. Epub 2018 Feb 15.	Mayosi BM	Eur Heart J	2008	2008-02-16	PubMed	Journal Article	Yes	GWLA	No	Non-GWAS
187	PM187	11742872	NA	10.1161/hq1201.100228	GW linkage analysis of lipids in the Hypertension Genetic Epidemiology Network (HyperGEN) Blood Pressure Study	Coon H, Leppert MF, Eckfeldt JH, Oberman A, Myers RH, Peacock JM, Province MA, Hopkins PN, Heiss G.	Am J Hum Genet. 2018 Mar 1;102(3):375-400. doi: 10.1016/j.ajhg.2018.01.015. Epub 2018 Feb 15.	Coon H	Arterioscler Thromb Vasc Biol	2001	2001-12-18	PubMed	Journal Article	Yes	GWLA	No	Pre-2007	Non-GWAS
188	PM188	19387472	NA	10.1038/ki.2009.135	GW linkage analysis of serum creatinine in three isolated European populations	Pattaro C, Aulchenko YS, Isaacs A, Vitart V, Hayward C, Franklin CS, Polasek O, Kolcic I, Biloglav Z, Campbell S, Hastie N, Lauc G, Meitinger T, Oostra BA, Gyllensten U, Wilson JF, Pichler I, Hicks AA, Campbell H, Wright AF, Rudan I, van Duijn CM, Riegler P, Marroni F, Pramstaller PP; EUROSPAN Consortium.	Am J Hum Genet. 2018 Mar 1;102(3):375-400. doi: 10.1016/j.ajhg.2018.01.015. Epub 2018 Feb 15.	Pattaro C	Kidney Int	2009	2009-04-24	PubMed	Journal Article	No	Irrelevant Topic	No	Irrelevant Topic
189	PM189	18421265	NA	10.1038/oby.2008.236	GW linkage scan for the metabolic syndrome: the GENNID study	Edwards KL, Hutter CM, Wan JY, Kim H, Monks SA.	Am J Hum Genet. 2018 Mar 1;102(3):375-400. doi: 10.1016/j.ajhg.2018.01.015. Epub 2018 Feb 15.	Edwards KL	Obesity (Silver Spring)	2008	2008-04-19	PubMed	Journal Article	Yes	GWLA	No	Non-BP/HTN
190	PM190	12052838	NA	10.1161/01.hyp.0000018911.46067.6e	Genomewide linkage scan of resting blood pressure: HERITAGE Family Study. Health, Risk Factors, Exercise Training, and Genetics	Rice T, Rankinen T, Chagnon YC, Province MA, PÃ©russe L, Leon AS, Skinner JS, Wilmore JH, Bouchard C, Rao DC.	Am J Hum Genet. 2018 Mar 1;102(3):375-400. doi: 10.1016/j.ajhg.2018.01.015. Epub 2018 Feb 15.	Rice T	Hypertension	2002	2002-06-08	PubMed	Journal Article	Yes	GWLA	No	Pre-2007	Non-GWAS
191	PM191	15734873	NA	10.2337/diabetes.54.3.909	GW linkage scans for fasting glucose, insulin, and insulin resistance in the National Heart, Lung, and Blood Institute Family Blood Pressure Program: evidence of linkages to chromosome 7q36 and 19q13 from meta-analysis	An P, Freedman BI, Hanis CL, Chen YD, Weder AB, Schork NJ, Boerwinkle E, Province MA, Hsiung CA, Wu X, Quertermous T, Rao DC.	Am J Hum Genet. 2018 Mar 1;102(3):375-400. doi: 10.1016/j.ajhg.2018.01.015. Epub 2018 Feb 15.	An P	Diabetes	2005	2005-03-01	PubMed	Journal Article	Yes	GWLA	No	Pre-2007	Non-GWAS, Based on hypertensives
192	PM192	25957781	PMC4425858	10.1186/s12870-015-0499-0	GW mapping of histone H3 lysine 4 trimethylation in Eucalyptus grandis developing xylem	Hussey SG, Mizrachi E, Groover A, Berger DK, Myburg AA.	Am J Hum Genet. 2018 Mar 1;102(3):375-400. doi: 10.1016/j.ajhg.2018.01.015. Epub 2018 Feb 15.	Hussey SG	BMC Plant Biol	2015	2015-05-11	PubMed	Journal Article	No	Irrelevant Topic	No	Irrelevant Topic
193	PM193	25477429	PMC4354880	10.1161/CIRCGENETICS.114.000613	GW meta-analyses of plasma renin activity and concentration reveal association with the kininogen 1 and prekallikrein genes	Lieb W, Chen MH, Teumer A, de Boer RA, Lin H, Fox ER, Musani SK, Wilson JG, Wang TJ, VÃ¶lzke H, Petersen AK, Meisinger C, Nauck M, Schlesinger S, Li Y, Menard J, Hercberg S, Wichmann HE, VÃ¶lker U, Rawal R, Bidlingmaier M, Hannemann A, DÃ¶rr M, Rettig R, van Gilst WH, van Veldhuisen DJ, Bakker SJ, Navis G, Wallaschofski H, Meneton P, van der Harst P, Reincke M, Vasan RS; CKDGen Consortium; ICBP; …	Am J Hum Genet. 2018 Mar 1;102(3):375-400. doi: 10.1016/j.ajhg.2018.01.015. Epub 2018 Feb 15.	Lieb W	Circ Cardiovasc Genet	2015	2014-12-06	PubMed	Journal Article	No	Irrelevant Topic	No	Irrelevant Topic
194	PM194	25288136	PMC4388784	10.1038/mp.2014.107	GW meta-analysis identifies six novel loci associated with habitual coffee consumption	Coffee and Caffeine Genetics Consortium, Cornelis MC, Byrne EM, Esko T, Nalls MA, Ganna A, Paynter N, Monda KL, Amin N, Fischer K, Renstrom F, Ngwa JS, Huikari V, Cavadino A, Nolte IM, Teumer A, Yu K, Marques-Vidal P, Rawal R, Manichaikul A, Wojczynski MK, Vink JM, Zhao JH, Burlutsky G, Lahti J, MikkilÃ¤ V, Lemaitre RN, Eriksson J, Musani SK, Tanaka T, Geller F, Luan J, Hui J, MÃ¤gi R, Dimitriou …	Mol Psychiatry. 2015 May;20(5):647-656. doi: 10.1038/mp.2014.107. Epub 2014 Oct 7.	Coffee and Caffeine Genetics Consortium	Mol Psychiatry	2015	2014-10-08	PubMed	Journal Article	No	Irrelevant Topic	No	Irrelevant Topic
195	PM195	31423876	PMC6759913	10.1161/JAHA.119.013115	GW Meta-Analysis of Blood Pressure Response to Î²(1)-Blockers: Results From ICAPS (International Consortium of Antihypertensive Pharmacogenomics Studies)	Singh S, Warren HR, Hiltunen TP, McDonough CW, El Rouby N, Salvi E, Wang Z, Garofalidou T, Fyhrquist F, Kontula KK, Glorioso V, Zaninello R, Glorioso N, Pepine CJ, Munroe PB, Turner ST, Chapman AB, Boerwinkle E, Johnson JA, Gong Y, Cooper-DeHoff RM.	J Am Heart Assoc. 2019 Aug 20;8(16):e013115. doi: 10.1161/JAHA.119.013115. Epub 2019 Aug 19.	Singh S	J Am Heart Assoc	2019	2019-08-20	PubMed	Journal Article	Yes	GWAS Cat	No	Clinical Study	Particular Case/ must be excluded
196	PM196	31407531	PMC6785453	10.1002/mgg3.788	GW meta-analysis of SNP and antihypertensive medication interactions on left ventricular traits in African Americans	Do AN, Zhao W, Baldridge AS, Raffield LM, Wiggins KL, Shah SJ, Aslibekyan S, Tiwari HK, Limdi N, Zhi D, Sitlani CM, Taylor KD, Psaty BM, Sotoodehnia N, Brody JA, Rasmussen-Torvik LJ, Lloyd-Jones D, Lange LA, Wilson JG, Smith JA, Kardia SLR, Mosley TH, Vasan RS, Arnett DK, Irvin MR.	Am J Hum Genet. 2018 Mar 1;102(3):375-400. doi: 10.1016/j.ajhg.2018.01.015. Epub 2018 Feb 15.	Do AN	Mol Genet Genomic Med	2019	2019-08-14	PubMed	Journal Article	Yes	GWAS	No	Clinical Study	Not good phenotype
197	PM197	24058526	PMC3772989	10.1371/journal.pone.0074193	GW meta-analysis of systolic blood pressure in children with sickle cell disease	Bhatnagar P, Barron-Casella E, Bean CJ, Milton JN, Baldwin CT, Steinberg MH, Debaun M, Casella JF, Arking DE.	PLoS One. 2013 Sep 13;8(9):e74193. doi: 10.1371/journal.pone.0074193. eCollection 2013.	Bhatnagar P	PLoS One	2013	2013-09-24	PubMed	Journal Article	Yes	GWAS Cat	No	Non-BP/HTN	SBP in children with sickle cell disease, not population cross-section; Meta-analysis
198	PM198	31806883	NA	10.1038/s41397-019-0132-y	GW meta-analysis of variant-by-diuretic interactions as modulators of lipid traits in persons of European and African ancestry	de Las Fuentes L, Sung YJ, Sitlani CM, Avery CL, Bartz TM, Keyser C, Evans DS, Li X, Musani SK, Ruiter R, Smith AV, Sun F, Trompet S, Xu H, Arnett DK, Bis JC, Broeckel U, Busch EL, Chen YI, Correa A, Cummings SR, Floyd JS, Ford I, Guo X, Harris TB, Ikram MA, Lange L, Launer LJ, Reiner AP, Schwander K, Smith NL, Sotoodehnia N, Stewart JD, Stott DJ, StÃ¼rmer T, Taylor KD, Uitterlinden A, Vasan RS, …	Am J Hum Genet. 2018 Mar 1;102(3):375-400. doi: 10.1016/j.ajhg.2018.01.015. Epub 2018 Feb 15.	de Las Fuentes L	Pharmacogenomics J	2019	2019-12-07	PubMed	Journal Article	No	Irrelevant Topic	No	Irrelevant Topic
199	PM199	29093028	PMC5748908	10.1681/ASN.2017030267	GW Meta-Analysis Unravels Interactions between Magnesium Homeostasis and Metabolic Phenotypes	Corre T, Arjona FJ, Hayward C, Youhanna S, de Baaij JHF, Belge H, NÃ¤gele N, Debaix H, Blanchard MG, Traglia M, Harris SE, Ulivi S, Rueedi R, Lamparter D, MacÃ© A, Sala C, Lenarduzzi S, Ponte B, Pruijm M, Ackermann D, Ehret G, Baptista D, Polasek O, Rudan I, Hurd TW, Hastie ND, Vitart V, Waeber G, Kutalik Z, Bergmann S, Vargas-Poussou R, Konrad M, Gasparini P, Deary IJ, Starr JM, Toniolo D, Volle…	Am J Hum Genet. 2018 Mar 1;102(3):375-400. doi: 10.1016/j.ajhg.2018.01.015. Epub 2018 Feb 15.	Corre T	J Am Soc Nephrol	2018	2017-11-03	PubMed	Journal Article	No	Irrelevant Topic	No	Irrelevant Topic
200	PM200	26612660	PMC4662009	10.1186/s12711-015-0173-x	GW scan for selection signatures in six cattle breeds in South Africa	Makina SO, Muchadeyi FC, van Marle-KÃ¶ster E, Taylor JF, Makgahlela ML, Maiwashe A.	Am J Hum Genet. 2018 Mar 1;102(3):375-400. doi: 10.1016/j.ajhg.2018.01.015. Epub 2018 Feb 15.	Makina SO	Genet Sel Evol	2015	2015-11-28	PubMed	Journal Article	No	Irrelevant Topic	No	Irrelevant Topic
201	PM201	20588307	PMC2987471	10.1038/ejhg.2010.97	GW scan identifies a quantitative trait locus at 4p15.3 for serum urate	Cummings N, Dyer TD, Kotea N, Kowlessur S, Chitson P, Zimmet P, Blangero J, Jowett JB.	Am J Hum Genet. 2018 Mar 1;102(3):375-400. doi: 10.1016/j.ajhg.2018.01.015. Epub 2018 Feb 15.	Cummings N	Eur J Hum Genet	2010	2010-07-01	PubMed	Journal Article	No	Irrelevant Topic	No	Irrelevant Topic
202	PM202	16388439	NA	10.1055/s-2005-837628	GW scan to identify quantitative trait loci for baseline resting heart rate and its response to endurance exercise training: the HERITAGE Family Study	An P, Rice T, Rankinen T, Leon AS, Skinner JS, Wilmore JH, Bouchard C, Rao DC.	Am J Hum Genet. 2018 Mar 1;102(3):375-400. doi: 10.1016/j.ajhg.2018.01.015. Epub 2018 Feb 15.	An P	Int J Sports Med	2006	2006-01-03	PubMed	Journal Article	No	Irrelevant Topic	No	Irrelevant Topic
203	PM203	15747111	NA	10.1007/s00125-005-1679-5	GW scans for heritability of fasting serum insulin and glucose concentrations in hypertensive families	Freedman BI, Rich SS, Sale MM, Heiss G, DjoussÃ© L, Pankow JS, Province MA, Rao DC, Lewis CE, Chen YD, Beck SR; HyperGEN Investigators.	Am J Hum Genet. 2018 Mar 1;102(3):375-400. doi: 10.1016/j.ajhg.2018.01.015. Epub 2018 Feb 15.	Freedman BI	Diabetologia	2005	2005-03-05	PubMed	Journal Article	Yes	GWLA	No	Pre-2007	Non-GWAS
204	PM204	32068798	PMC7093833	10.1093/gbe/evaa033	GW Selection Scan in an Arabian Peninsula Population Identifies a TNKS Haplotype Linked to Metabolic Traits and Hypertension	Eaaswarkhanth M, Dos Santos ALC, Gokcumen O, Al-Mulla F, Thanaraj TA.	Am J Hum Genet. 2018 Mar 1;102(3):375-400. doi: 10.1016/j.ajhg.2018.01.015. Epub 2018 Feb 15.	Eaaswarkhanth M	Genome Biol Evol	2020	2020-02-19	PubMed	Journal Article	Yes	GWLA	No	Non-African	Not gwas but selection scan; HumanOmniExpress arrays for 730,525 SNPs; Arabian population
205	PM205	23328707	PMC3685304	10.1093/ndt/gfs591	GW significant locus of beta-trace protein, a novel kidney function biomarker, identified in European and African Americans	Tin A, Astor BC, Boerwinkle E, Hoogeveen RC, Coresh J, Kao WH.	Am J Hum Genet. 2018 Mar 1;102(3):375-400. doi: 10.1016/j.ajhg.2018.01.015. Epub 2018 Feb 15.	Tin A	Nephrol Dial Transplant	2013	2013-01-19	PubMed	Journal Article	No	Irrelevant Topic	No	Irrelevant Topic
206	PM206	28222112	PMC5319785	10.1371/journal.pone.0171745	GW study of resistant hypertension identified from electronic health records	Dumitrescu L, Ritchie MD, Denny JC, El Rouby NM, McDonough CW, Bradford Y, Ramirez AH, Bielinski SJ, Basford MA, Chai HS, Peissig P, Carrell D, Pathak J, Rasmussen LV, Wang X, Pacheco JA, Kho AN, Hayes MG, Matsumoto M, Smith ME, Li R, Cooper-DeHoff RM, Kullo IJ, Chute CG, Chisholm RL, Jarvik GP, Larson EB, Carey D, McCarty CA, Williams MS, Roden DM, Bottinger E, Johnson JA, de Andrade M, Crawford…	PLoS One. 2017 Feb 21;12(2):e0171745. doi: 10.1371/journal.pone.0171745. eCollection 2017.	Dumitrescu L	PLoS One	2017	2017-02-22	PubMed	Journal Article	Yes	GWAS Cat	No	Clinical Study	HT resitant to treatment
207	PM207	28428243	PMC5473761	10.1534/g3.117.040147	GW Transcription and Functional Analyses Reveal Heterogeneous Molecular Mechanisms Driving Pyrethroids Resistance in the Major Malaria Vector Anopheles funestus Across Africa	Riveron JM, Ibrahim SS, Mulamba C, Djouaka R, Irving H, Wondji MJ, Ishak IH, Wondji CS.	Am J Hum Genet. 2018 Mar 1;102(3):375-400. doi: 10.1016/j.ajhg.2018.01.015. Epub 2018 Feb 15.	Riveron JM	G3 (Bethesda)	2017	2017-04-22	PubMed	Journal Article	No	Irrelevant Topic	No	Irrelevant Topic
208	PM208	22566498	PMC3530397	10.1161/HYP.0b013e31825b30f8	Genomic association analysis identifies multiple loci influencing antihypertensive response to an angiotensin II receptor blocker	Turner ST, Bailey KR, Schwartz GL, Chapman AB, Chai HS, Boerwinkle E.	Hypertension. 2012 Jun;59(6):1204-11. doi: 10.1161/HYP.0b013e31825b30f8. Epub 2012 May 7.	Turner ST	Hypertension	2012	2012-05-09	PubMed	Journal Article	Yes	GWAS Cat	No	Clinical Study	Drug response
209	PM209	18591461	PMC2692710	10.1161/HYPERTENSIONAHA.107.104273	Genomic association analysis suggests chromosome 12 locus influencing antihypertensive response to thiazide diuretic	Turner ST, Bailey KR, Fridley BL, Chapman AB, Schwartz GL, Chai HS, Sicotte H, Kocher JP, Rodin AS, Boerwinkle E.	Am J Hum Genet. 2018 Mar 1;102(3):375-400. doi: 10.1016/j.ajhg.2018.01.015. Epub 2018 Feb 15.	Turner ST	Hypertension	2008	2008-07-02	PubMed	Journal Article	Yes	GWAS	No	Clinical Study	Drug response
210	PM210	28088165	PMC5237526	10.1186/s12864-016-3447-y	Genomic characterization of Ensifer aridi, a proposed new species of nitrogen-fixing rhizobium recovered from Asian, African and American deserts	Le QuÃ©rÃ© A, Tak N, Gehlot HS, Lavire C, Meyer T, Chapulliot D, Rathi S, Sakrouhi I, Rocha G, Rohmer M, Severac D, Filali-Maltouf A, Munive JA.	Am J Hum Genet. 2018 Mar 1;102(3):375-400. doi: 10.1016/j.ajhg.2018.01.015. Epub 2018 Feb 15.	Le QuÃ©rÃ© A	BMC Genomics	2017	2017-01-16	PubMed	Journal Article	No	Irrelevant Topic	No	Irrelevant Topic
211	PM211	31869327	PMC6927581	10.1371/journal.pntd.0007934	Genomic insights into Vibrio cholerae O1 responsible for cholera epidemics in Tanzania between 1993 and 2017	Hounmanou YMG, Leekitcharoenphon P, Kudirkiene E, Mdegela RH, Hendriksen RS, Olsen JE, Dalsgaard A.	PLoS Negl Trop Dis. 2019 Dec 23;13(12):e0007934. doi: 10.1371/journal.pntd.0007934. eCollection 2019 Dec.	Hounmanou YMG	PLoS Negl Trop Dis	2019	2019-12-24	PubMed	Journal Article	No	Irrelevant Topic	No	Irrelevant Topic
212	PM212	28482349	NA	10.1159/000468535	Genomics of Cardiometabolic Disorders in Sub-Saharan Africa	Adebamowo SN, Tekola-Ayele F, Adeyemo AA, Rotimi CN.	Am J Hum Genet. 2018 Mar 1;102(3):375-400. doi: 10.1016/j.ajhg.2018.01.015. Epub 2018 Feb 15.	Adebamowo SN	Public Health Genomics	2017	2017-05-09	PubMed	Review	Yes	GWAS	No	Review	Includes BP/HTN; check what it says about Sub Saharan African
213	PM213	32047036	PMC7049153	10.1073/pnas.1908707117	Genomics of sorghum local adaptation to a parasitic plant	Bellis ES, Kelly EA, Lorts CM, Gao H, DeLeo VL, Rouhan G, Budden A, Bhaskara GB, Hu Z, Muscarella R, Timko MP, Nebie B, Runo SM, Chilcoat ND, Juenger TE, Morris GP, dePamphilis CW, Lasky JR.	Am J Hum Genet. 2018 Mar 1;102(3):375-400. doi: 10.1016/j.ajhg.2018.01.015. Epub 2018 Feb 15.	Bellis ES	Proc Natl Acad Sci U S A	2020	2020-02-13	PubMed	Journal Article	No	Irrelevant Topic	No	Irrelevant Topic
214	PM214	21507254	PMC3103418	10.1186/1471-2350-12-55	Geographic differences in allele frequencies of susceptibility SNPs for cardiovascular disease	Ding K, Kullo IJ.	Am J Hum Genet. 2018 Mar 1;102(3):375-400. doi: 10.1016/j.ajhg.2018.01.015. Epub 2018 Feb 15.	Ding K	BMC Med Genet	2011	2011-04-22	PubMed	Journal Article	Yes	Non-GWAS	No	Non-GWAS	Includes BP/HTN but not directly GWAS, used GWAS result to compute Fst; rare allele frequency differences of associated locy across populations
215	PM215	31636194	PMC6842595	10.1073/pnas.1913531116	Global selective sweep of a highly inbred genome of the cattle parasite Neospora caninum	Khan A, Fujita AW, Randle N, Regidor-Cerrillo J, Shaik JS, Shen K, Oler AJ, Quinones M, Latham SM, Akanmori BD, Cleaveland S, Innes EA, Ryan U, Å lapeta J, Schares G, Ortega-Mora LM, Dubey JP, Wastling JM, Grigg ME.	Am J Hum Genet. 2018 Mar 1;102(3):375-400. doi: 10.1016/j.ajhg.2018.01.015. Epub 2018 Feb 15.	Khan A	Proc Natl Acad Sci U S A	2019	2019-10-23	PubMed	Journal Article	No	Irrelevant Topic	No	Irrelevant Topic
216	PM216	29443881	PMC5852583	10.3390/genes9020087	GWAS Uncovers Differential Genetic Bases for Drought and Salt Tolerances in Sesame at the Germination Stage	Li D, Dossa K, Zhang Y, Wei X, Wang L, Zhang Y, Liu A, Zhou R, Zhang X.	Am J Hum Genet. 2018 Mar 1;102(3):375-400. doi: 10.1016/j.ajhg.2018.01.015. Epub 2018 Feb 15.	Li D	Genes (Basel)	2018	2018-02-15	PubMed	Journal Article	No	Irrelevant Topic	No	Irrelevant Topic
217	PM217	29276616	PMC5732578	10.1017/gheg.2016.17	H3Africa AWI-Gen Collaborative Centre: a resource to study the interplay between genomic and environmental risk factors for cardiometabolic diseases in four sub-Saharan African countries	Ramsay M, Crowther N, Tambo E, Agongo G, Baloyi V, Dikotope S, GÃ³mez-OlivÃ© X, Jaff N, Sorgho H, Wagner R, Khayeka-Wandabwa C, Choudhury A, Hazelhurst S, Kahn K, Lombard Z, Mukomana F, Soo C, Soodyall H, Wade A, Afolabi S, Agorinya I, Amenga-Etego L, Ali SA, Bognini JD, Boua RP, Debpuur C, Diallo S, Fato E, Kazienga A, Konkobo SZ, Kouraogo PM, Mashinya F, Micklesfield L, Nakanabo-Diallo S, Njamw…	Am J Hum Genet. 2018 Mar 1;102(3):375-400. doi: 10.1016/j.ajhg.2018.01.015. Epub 2018 Feb 15.	Ramsay M	Glob Health Epidemiol Genom	2016	2017-12-26	PubMed	Journal Article	Yes	GWAS	No	Methods Only	Method Only
218	PM218	17652939	PMC2862756	10.1159/000106060	Haplotype diversity in four genes (CLCNKA, CLCNKB, BSND, NEDD4L) involved in renal salt reabsorption	Sile S, Velez DR, Gillani NB, Alexander CA, George AL Jr, Williams SM.	Am J Hum Genet. 2018 Mar 1;102(3):375-400. doi: 10.1016/j.ajhg.2018.01.015. Epub 2018 Feb 15.	Sile S	Hum Hered	2008	2007-07-27	PubMed	Journal Article	No	Irrelevant Topic	No	Irrelevant Topic
219	PM219	30908934	PMC6842886	10.1152/ajprenal.00581.2018	Heritability and individuality of the plasma sodium concentration: a twin study in the United States veteran population	Timmons AK, Korpak AM, Tan J, Moore KP, Liu CH, Forsberg CW, Goldberg J, Smith NL, Cohen DM.	Am J Hum Genet. 2018 Mar 1;102(3):375-400. doi: 10.1016/j.ajhg.2018.01.015. Epub 2018 Feb 15.	Timmons AK	Am J Physiol Renal Physiol	2019	2019-03-26	PubMed	Journal Article	No	Irrelevant Topic	No	Irrelevant Topic
220	PM220	22998600	PMC3575351	10.1186/1471-2164-13-503	High-resolution genotyping and mapping of recombination and gene conversion in the protozoan Theileria parva using whole genome sequencing	Henson S, Bishop RP, Morzaria S, Spooner PR, Pelle R, Poveda L, Ebeling M, KÃ¼ng E, Certa U, Daubenberger CA, Qi W.	Am J Hum Genet. 2018 Mar 1;102(3):375-400. doi: 10.1016/j.ajhg.2018.01.015. Epub 2018 Feb 15.	Henson S	BMC Genomics	2012	2012-09-25	PubMed	Journal Article	No	Irrelevant Topic	No	Irrelevant Topic
221	PM221	27817866	PMC5142108	10.1016/j.ajhg.2016.09.023	HLA-C Level Is Regulated by a Polymorphic Oct1 Binding Site in the HLA-C Promoter Region	Vince N, Li H, Ramsuran V, Naranbhai V, Duh FM, Fairfax BP, Saleh B, Knight JC, Anderson SK, Carrington M.	Am J Hum Genet. 2018 Mar 1;102(3):375-400. doi: 10.1016/j.ajhg.2018.01.015. Epub 2018 Feb 15.	Vince N	Am J Hum Genet	2016	2016-11-08	PubMed	Journal Article	No	Irrelevant Topic	No	Irrelevant Topic
222	PM222	27294413	PMC4896275	10.1186/s40246-016-0063-5	Human genome meeting 2016 : Houston, TX, USA. 28 February - 2 March 2016	Srivastava AK, Wang Y, Huang R, Skinner C, Thompson T, Pollard L, Wood T, Luo F, Stevenson R, Polimanti R, Gelernter J, Lin X, Lim IY, Wu Y, Teh AL, Chen L, Aris IM, Soh SE, Tint MT, MacIsaac JL, Yap F, Kwek K, Saw SM, Kobor MS, Meaney MJ, Godfrey KM, Chong YS, Holbrook JD, Lee YS, Gluckman PD, Karnani N; GUSTO study group, Kapoor A, Lee D, Chakravarti A, Maercker C, Graf F, Boutros M, Stamoulis …	Am J Hum Genet. 2018 Mar 1;102(3):375-400. doi: 10.1016/j.ajhg.2018.01.015. Epub 2018 Feb 15.	Srivastava AK	Hum Genomics	2016	2016-06-14	PubMed	Journal Article	No	Irrelevant Topic	No	Irrelevant Topic
223	PM223	24612202	PMC4130802	10.1111/joim.12215	Hydrochlorothiazide-induced hyperuricaemia in the pharmacogenomic evaluation of antihypertensive responses study	Vandell AG, McDonough CW, Gong Y, Langaee TY, Lucas AM, Chapman AB, Gums JG, Beitelshees AL, Bailey KR, Johnson RJ, Boerwinkle E, Turner ST, Cooper-DeHoff RM, Johnson JA.	Am J Hum Genet. 2018 Mar 1;102(3):375-400. doi: 10.1016/j.ajhg.2018.01.015. Epub 2018 Feb 15.	Vandell AG	J Intern Med	2014	2014-03-12	PubMed	Journal Article	Yes	GWAS	No	Clinical Study	HCTZ-induced changes in UA; Drug outcome on BP
224	PM224	29081008	NA	10.1007/s11886-017-0933-z	Hypertension in African Americans	Musemwa N, Gadegbeku CA.	Am J Hum Genet. 2018 Mar 1;102(3):375-400. doi: 10.1016/j.ajhg.2018.01.015. Epub 2018 Feb 15.	Musemwa N	Curr Cardiol Rep	2017	2017-10-30	PubMed	Review	Yes	GWAS	No	Review	Read to see what say about Sub Saharan African
225	PM225	23087401	PMC3529147	10.1161/CIRCGENETICS.112.964080	Hypertension susceptibility loci and blood pressure response to antihypertensives: results from the pharmacogenomic evaluation of antihypertensive responses study	Gong Y, McDonough CW, Wang Z, Hou W, Cooper-DeHoff RM, Langaee TY, Beitelshees AL, Chapman AB, Gums JG, Bailey KR, Boerwinkle E, Turner ST, Johnson JA.	Am J Hum Genet. 2018 Mar 1;102(3):375-400. doi: 10.1016/j.ajhg.2018.01.015. Epub 2018 Feb 15.	Gong Y	Circ Cardiovasc Genet	2012	2012-10-23	PubMed	Journal Article	Yes	GWAS	No	Clinical Study	Drug outcome on BP; Non-African
226	PM226	31532792	PMC6750571	10.1371/journal.pone.0221957	Hypertensive APOL1 risk allele carriers demonstrate greater blood pressure reduction with angiotensin receptor blockade compared to low risk carriers	Cunningham PN, Wang Z, Grove ML, Cooper-DeHoff RM, Beitelshees AL, Gong Y, Gums JG, Johnson JA, Turner ST, Boerwinkle E, Chapman AB.	Am J Hum Genet. 2018 Mar 1;102(3):375-400. doi: 10.1016/j.ajhg.2018.01.015. Epub 2018 Feb 15.	Cunningham PN	PLoS One	2019	2019-09-19	PubMed	Journal Article	Yes	Non-GWAS	No	Clinical Study	Response based on APOL1; Locus specific study
227	PM227	19426520	PMC2692848	10.1186/1471-2350-10-40	Identification of a pleiotropic locus on chromosome 7q for a composite left ventricular wall thickness factor and body mass index: the HyperGEN Study	Tang W, Devereux RB, Li N, Oberman A, Kitzman DW, Rao DC, Hopkins PN, Claas SA, Arnett DK.	Am J Hum Genet. 2018 Mar 1;102(3):375-400. doi: 10.1016/j.ajhg.2018.01.015. Epub 2018 Feb 15.	Tang W	BMC Med Genet	2009	2009-05-12	PubMed	Journal Article	No	Irrelevant Topic	No	Irrelevant Topic
228	PM228	21093613	NA	10.1016/j.meegid.2010.10.015	Identification of key mechanisms controlling gene expression in Leishmania infected macrophages using GW promoter analysis	Ghedira K, Hornischer K, Konovalova T, Jenhani AZ, Benkahla A, Kel A.	Am J Hum Genet. 2018 Mar 1;102(3):375-400. doi: 10.1016/j.ajhg.2018.01.015. Epub 2018 Feb 15.	Ghedira K	Infect Genet Evol	2011	2010-11-25	PubMed	Journal Article	No	Irrelevant Topic	No	Irrelevant Topic
229	PM229	24889829	PMC4127343	10.1007/s00439-014-1452-2	Identification of methylation quantitative trait loci (mQTLs) influencing promoter DNA methylation of alcohol dependence risk genes	Zhang H, Wang F, Kranzler HR, Yang C, Xu H, Wang Z, Zhao H, Gelernter J.	Am J Hum Genet. 2018 Mar 1;102(3):375-400. doi: 10.1016/j.ajhg.2018.01.015. Epub 2018 Feb 15.	Zhang H	Hum Genet	2014	2014-06-04	PubMed	Journal Article	No	Irrelevant Topic	No	Irrelevant Topic
230	PM230	22011455	PMC3222614	10.1186/1756-3305-4-202	Improving the population genetics toolbox for the study of the African malaria vector Anopheles nili: microsatellite mapping to chromosomes	Peery A, Sharakhova MV, Antonio-Nkondjio C, Ndo C, Weill M, Simard F, Sharakhov IV.	Am J Hum Genet. 2018 Mar 1;102(3):375-400. doi: 10.1016/j.ajhg.2018.01.015. Epub 2018 Feb 15.	Peery A	Parasit Vectors	2011	2011-10-21	PubMed	Journal Article	No	Irrelevant Topic	No	Irrelevant Topic
231	PM231	25027329	PMC4240198	10.1093/hmg/ddu363	Imputation and subset-based association analysis across different cancer types identifies multiple independent risk loci in the TERT-CLPTM1L region on chromosome 5p15.33	Wang Z, Zhu B, Zhang M, Parikh H, Jia J, Chung CC, Sampson JN, Hoskins JW, Hutchinson A, Burdette L, Ibrahim A, Hautman C, Raj PS, Abnet CC, Adjei AA, Ahlbom A, Albanes D, Allen NE, Ambrosone CB, Aldrich M, Amiano P, Amos C, Andersson U, Andriole G Jr, Andrulis IL, Arici C, Arslan AA, Austin MA, Baris D, Barkauskas DA, Bassig BA, Beane Freeman LE, Berg CD, Berndt SI, Bertazzi PA, Biritwum RB, Bla…	Am J Hum Genet. 2018 Mar 1;102(3):375-400. doi: 10.1016/j.ajhg.2018.01.015. Epub 2018 Feb 15.	Wang Z	Hum Mol Genet	2014	2014-07-17	PubMed	Journal Article	No	Irrelevant Topic	No	Irrelevant Topic
232	PM232	25882670	PMC4422556	10.15252/msb.20145399	Integrative network analysis reveals molecular mechanisms of blood pressure regulation	Huan T, Meng Q, Saleh MA, Norlander AE, Joehanes R, Zhu J, Chen BH, Zhang B, Johnson AD, Ying S, Courchesne P, Raghavachari N, Wang R, Liu P; International Consortium for Blood Pressure GWAS (ICBP), O'Donnell CJ, Vasan R, Munson PJ, Madhur MS, Harrison DG, Yang X, Levy D.	Am J Hum Genet. 2018 Mar 1;102(3):375-400. doi: 10.1016/j.ajhg.2018.01.015. Epub 2018 Feb 15.	Huan T	Mol Syst Biol	2015	2015-04-18	PubMed	Journal Article	Yes	GWAS	No	Clinical Study	eQTL and mouse studies
233	PM233	29379068	PMC5789021	10.1038/s41598-018-20026-8	Investigating the origins of eastern Polynesians using GW data from the Leeward Society Isles	Hudjashov G, Endicott P, Post H, Nagle N, Ho SYW, Lawson DJ, Reidla M, Karmin M, Rootsi S, Metspalu E, Saag L, Villems R, Cox MP, Mitchell RJ, Garcia-Bertrand RL, Metspalu M, Herrera RJ.	Am J Hum Genet. 2018 Mar 1;102(3):375-400. doi: 10.1016/j.ajhg.2018.01.015. Epub 2018 Feb 15.	Hudjashov G	Sci Rep	2018	2018-01-31	PubMed	Journal Article	No	Irrelevant Topic	No	Irrelevant Topic
234	PM234	31894122	NA	NA	Investigation of the response to salinity of transgenic potato plants overexpressing the transcription factor StERF94	Charfeddine M, Charfeddine S, Ghazala I, Bouaziz D, Bouzid RG.	Am J Hum Genet. 2018 Mar 1;102(3):375-400. doi: 10.1016/j.ajhg.2018.01.015. Epub 2018 Feb 15.	Charfeddine M	J Biosci	2019	2020-01-03	PubMed	Journal Article	No	Irrelevant Topic	No	Irrelevant Topic
235	PM235	29338330	PMC5811393	10.1177/1099800417752246	Joint Influence of SNPs and DNA Methylation on Lipids in African Americans From Hypertensive Sibships	Wright ML, Ware EB, Smith JA, Kardia SLR, Taylor JY.	Am J Hum Genet. 2018 Mar 1;102(3):375-400. doi: 10.1016/j.ajhg.2018.01.015. Epub 2018 Feb 15.	Wright ML	Biol Res Nurs	2018	2018-01-18	PubMed	Journal Article	Yes	Methylation Study	No	Clinical Study	DNA Methylation
236	PM236	27296998	PMC4945430	10.1161/HYPERTENSIONAHA.116.07564	KCNK3 Variants Are Associated With Hyperaldosteronism and Hypertension	Manichaikul A, Rich SS, Allison MA, Guagliardo NA, Bayliss DA, Carey RM, Barrett PQ.	Am J Hum Genet. 2018 Mar 1;102(3):375-400. doi: 10.1016/j.ajhg.2018.01.015. Epub 2018 Feb 15.	Manichaikul A	Hypertension	2016	2016-06-15	PubMed	Journal Article	Yes	GWAS	No	Replication Study Only	Replication KCNK3 Variants; candidate gene
237	PM237	26776194	PMC4720994	NA	KIDNEY DISEASE GENETICS AND THE IMPORTANCE OF DIVERSITY IN Clinical Study	Cooke Bailey JN, Wilson S, Brown-Gentry K, Goodloe R, Crawford DC.	Am J Hum Genet. 2018 Mar 1;102(3):375-400. doi: 10.1016/j.ajhg.2018.01.015. Epub 2018 Feb 15.	Cooke Bailey JN	Pac Symp Biocomput	2016	2016-01-19	PubMed	Journal Article	No	Irrelevant Topic	No	Irrelevant Topic
238	PM238	10856280	NA	10.1161/01.hyp.35.6.1297	Lack of association of 3 functional gene variants with hypertension in African Americans	Larson N, Hutchinson R, Boerwinkle E.	Am J Hum Genet. 2018 Mar 1;102(3):375-400. doi: 10.1016/j.ajhg.2018.01.015. Epub 2018 Feb 15.	Larson N	Hypertension	2000	2000-06-17	PubMed	Journal Article	Yes	GWAS	No	Pre-2007	3 candidate gene mutations
239	PM239	28855970	PMC5571577	10.1186/s12263-017-0573-3	Lactase persistence in Tunisia as a result of admixture with other Mediterranean populations	Ben Halima Y, Kefi R, Sazzini M, Giuliani C, De Fanti S, Nouali C, Nagara M, Mengozzi G, Elouej S, Abid A, Jamoussi H, Chouchane L, Romeo G, Abdelhak S, Luiselli D.	Am J Hum Genet. 2018 Mar 1;102(3):375-400. doi: 10.1016/j.ajhg.2018.01.015. Epub 2018 Feb 15.	Ben Halima Y	Genes Nutr	2017	2017-09-01	PubMed	Journal Article	No	Irrelevant Topic	No	Irrelevant Topic
240	PM240	28416818	PMC5585859	10.1038/ng.3843	Large-scale analyses of common and rare variants identify 12 new loci associated with atrial fibrillation	Christophersen IE, Rienstra M, Roselli C, Yin X, Geelhoed B, Barnard J, Lin H, Arking DE, Smith AV, Albert CM, Chaffin M, Tucker NR, Li M, Klarin D, Bihlmeyer NA, Low SK, Weeke PE, MÃ¼ller-Nurasyid M, Smith JG, Brody JA, Niemeijer MN, DÃ¶rr M, Trompet S, Huffman J, Gustafsson S, Schurmann C, Kleber ME, LyytikÃ¤inen LP, SeppÃ¤lÃ¤ I, Malik R, Horimoto ARVR, Perez M, Sinisalo J, Aeschbacher S, ThÃ©r…	Am J Hum Genet. 2018 Mar 1;102(3):375-400. doi: 10.1016/j.ajhg.2018.01.015. Epub 2018 Feb 15.	Christophersen IE	Nat Genet	2017	2017-04-19	PubMed	Journal Article	No	Irrelevant Topic	No	Irrelevant Topic
241	PM241	30671673	PMC6404531	10.1007/s00439-019-01975-0	Leveraging linkage evidence to identify low-frequency and rare variants on 16p13 associated with blood pressure using TOPMed whole genome sequencing data	He KY, Li X, Kelly TN, Liang J, Cade BE, Assimes TL, Becker LC, Beitelshees AL, Bress AP, Chang YC, Chen YI, de Vries PS, Fox ER, Franceschini N, Furniss A, Gao Y, Guo X, Haessler J, Hwang SJ, Irvin MR, Kalyani RR, Liu CT, Liu C, Martin LW, Montasser ME, Muntner PM, Mwasongwe S, Palmas W, Reiner AP, Shimbo D, Smith JA, Snively BM, Yanek LR, Boerwinkle E, Correa A, Cupples LA, He J, Kardia SLR, Ko…	Am J Hum Genet. 2018 Mar 1;102(3):375-400. doi: 10.1016/j.ajhg.2018.01.015. Epub 2018 Feb 15.	He KY	Hum Genet	2019	2019-01-24	PubMed	Journal Article	Yes	GWLA	No	Non-GWAS
242	PM242	27382152	PMC4941438	10.1073/pnas.1510497113	Linear mixed model for heritability estimation that explicitly addresses environmental variation	Heckerman D, Gurdasani D, Kadie C, Pomilla C, Carstensen T, Martin H, Ekoru K, Nsubuga RN, Ssenyomo G, Kamali A, Kaleebu P, Widmer C, Sandhu MS.	Am J Hum Genet. 2018 Mar 1;102(3):375-400. doi: 10.1016/j.ajhg.2018.01.015. Epub 2018 Feb 15.	Heckerman D	Proc Natl Acad Sci U S A	2016	2016-07-07	PubMed	Journal Article	No	Irrelevant Topic	No	Irrelevant Topic
243	PM243	24819747	PMC4322916	10.1016/j.atherosclerosis.2014.04.008	Linkage analysis incorporating gene-age interactions identifies seven novel lipid loci: the Family Blood Pressure Program	Simino J, Kume R, Kraja AT, Turner ST, Hanis CL, Sheu W, Chen I, Jaquish C, Cooper RS, Chakravarti A, Quertermous T, Boerwinkle E, Hunt SC, Rao DC.	Am J Hum Genet. 2018 Mar 1;102(3):375-400. doi: 10.1016/j.ajhg.2018.01.015. Epub 2018 Feb 15.	Simino J	Atherosclerosis	2014	2014-05-14	PubMed	Journal Article	Yes	GWLA	No	Non-GWAS	16 top SNPs
244	PM244	15561964	NA	10.2337/diabetes.53.12.3307	Linkage analysis of diabetes status among hypertensive families: the Hypertension Genetic Epidemiology Network study	Avery CL, Freedman BI, Heiss G, Kraja A, Rice T, Arnett D, Miller MB, Pankow JS, Lewis CE, Myers RH, Hunt SC, Almasy L, North KE; Hypertension Genetic Epidemiology Network.	Am J Hum Genet. 2018 Mar 1;102(3):375-400. doi: 10.1016/j.ajhg.2018.01.015. Epub 2018 Feb 15.	Avery CL	Diabetes	2004	2004-11-25	PubMed	Journal Article	Yes	GWLA	No	Pre-2007	Non-GWAS
245	PM245	18975005	PMC2633922	10.1007/s00439-008-0580-y	Linkage mapping of CVD risk traits in the isolated Norfolk Island population	Bellis C, Cox HC, Dyer TD, Charlesworth JC, Begley KN, Quinlan S, Lea RA, Heath SC, Blangero J, Griffiths LR.	Am J Hum Genet. 2018 Mar 1;102(3):375-400. doi: 10.1016/j.ajhg.2018.01.015. Epub 2018 Feb 15.	Bellis C	Hum Genet	2008	2008-11-01	PubMed	Journal Article	No	Irrelevant Topic	No	Irrelevant Topic
246	PM246	25347398	PMC4210201	10.1371/journal.pone.0110628	Looking the cow in the eye: deletion in the NID1 gene is associated with recessive inherited cataract in Romagnola cattle	Murgiano L, Jagannathan V, Calderoni V, Joechler M, Gentile A, DrÃ¶gemÃ¼ller C.	Am J Hum Genet. 2018 Mar 1;102(3):375-400. doi: 10.1016/j.ajhg.2018.01.015. Epub 2018 Feb 15.	Murgiano L	PLoS One	2014	2014-10-28	PubMed	Journal Article	No	Irrelevant Topic	No	Irrelevant Topic
247	PM247	27199552	PMC4862746	10.4137/BBI.S29473	Machine Learning Data Imputation and Classification in a Multicohort Hypertension Clinical Study	Seffens W, Evans C; Minority Health-GRID Network, Taylor H.	Am J Hum Genet. 2018 Mar 1;102(3):375-400. doi: 10.1016/j.ajhg.2018.01.015. Epub 2018 Feb 15.	Seffens W	Bioinform Biol Insights	2016	2016-05-21	PubMed	Journal Article	Yes	GWAS	No	Clinical Study	Focused on imputation of missing phenotype data
248	PM248	31451708	PMC6710266	10.1038/s41467-019-11704-w	Mapping eGFR loci to the renal transcriptome and phenome in the VA Million Veteran Program	Hellwege JN, Velez Edwards DR, Giri A, Qiu C, Park J, Torstenson ES, Keaton JM, Wilson OD, Robinson-Cohen C, Chung CP, Roumie CL, Klarin D, Damrauer SM, DuVall SL, Siew E, Akwo EA, Wuttke M, Gorski M, Li M, Li Y, Gaziano JM, Wilson PWF, Tsao PS, O'Donnell CJ, Kovesdy CP, Pattaro C, KÃ¶ttgen A, Susztak K, Edwards TL, Hung AM.	Am J Hum Genet. 2018 Mar 1;102(3):375-400. doi: 10.1016/j.ajhg.2018.01.015. Epub 2018 Feb 15.	Hellwege JN	Nat Commun	2019	2019-08-28	PubMed	Journal Article	No	Irrelevant Topic	No	Irrelevant Topic
249	PM249	25387527	PMC4246441	10.1186/1471-2261-14-158	Mapping of a blood pressure QTL on chromosome 17 in American Indians of the strong heart family study	Franceschini N, Tao R, Liu L, Rutherford S, Haack K, Almasy L, GÃ¶ring HH, Laston S, Lee ET, Best LG, Fabsitz R, Cole SA, North KE.	Am J Hum Genet. 2018 Mar 1;102(3):375-400. doi: 10.1016/j.ajhg.2018.01.015. Epub 2018 Feb 15.	Franceschini N	BMC Cardiovasc Disord	2014	2014-11-13	PubMed	Journal Article	Yes	GWAS	No	Non-African	American Indian
250	PM250	16984487	NA	10.1111/j.1469-1809.2006.00315.x	Measuring marker information content by the ambiguity of block boundaries observed in dense SNP data	Gu CC, Yu K, Boerwinkle E.	Am J Hum Genet. 2018 Mar 1;102(3):375-400. doi: 10.1016/j.ajhg.2018.01.015. Epub 2018 Feb 15.	Gu CC	Ann Hum Genet	2007	2006-09-21	PubMed	Journal Article	No	Irrelevant Topic	No	Irrelevant Topic
251	PM251	27618448	PMC5320952	10.1038/ng.3660	Meta-analysis identifies common and rare variants influencing blood pressure and overlapping with metabolic trait loci	Liu C, Kraja AT, Smith JA, Brody JA, Franceschini N, Bis JC, Rice K, Morrison AC, Lu Y, Weiss S, Guo X, Palmas W, Martin LW, Chen YD, Surendran P, Drenos F, Cook JP, Auer PL, Chu AY, Giri A, Zhao W, Jakobsdottir J, Lin LA, Stafford JM, Amin N, Mei H, Yao J, Voorman A; CHD Exome+ Consortium; ExomeBP Consortium; GoT2DGenes Consortium; T2D-GENES Consortium, Larson MG, Grove ML, Smith AV, Hwang SJ, C…	Nat Genet. 2016 Oct;48(10):1162-70. doi: 10.1038/ng.3660. Epub 2016 Sep 12.	Liu C	Nat Genet	2016	2016-09-13	PubMed	Journal Article	Yes	GWAS Cat	No	Targeted/Non-GW Arrays	Meta-Analysis; Measured SBP & DBP in GWAS; Exome genotyping array [Exome array]
252	PM252	25500260	PMC4289691	10.1016/j.ajhg.2014.11.011	Meta-analysis of correlated traits via summary statistics from GWASs with an application in hypertension	Zhu X, Feng T, Tayo BO, Liang J, Young JH, Franceschini N, Smith JA, Yanek LR, Sun YV, Edwards TL, Chen W, Nalls M, Fox E, Sale M, Bottinger E, Rotimi C; COGENT BP Consortium, Liu Y, McKnight B, Liu K, Arnett DK, Chakravati A, Cooper RS, Redline S.	Am J Hum Genet. 2018 Mar 1;102(3):375-400. doi: 10.1016/j.ajhg.2018.01.015. Epub 2018 Feb 15.	Zhu X	Am J Hum Genet	2015	2014-12-16	PubMed	Journal Article	Yes	GWAS	Yes	Meets Criteria	Meta-Analysis
253	PM253	26089329	PMC4740911	10.1161/STROKEAHA.115.009044	Meta-Analysis of GW Association Studies Identifies Genetic Risk Factors for Stroke in African Americans	Carty CL, Keene KL, Cheng YC, Meschia JF, Chen WM, Nalls M, Bis JC, Kittner SJ, Rich SS, Tajuddin S, Zonderman AB, Evans MK, Langefeld CD, Gottesman R, Mosley TH, Shahar E, Woo D, Yaffe K, Liu Y, Sale MM, Dichgans M, Malik R, Longstreth WT Jr, Mitchell BD, Psaty BM, Kooperberg C, Reiner A, Worrall BB, Fornage M; COMPASS and METASTROKE Consortia.	Am J Hum Genet. 2018 Mar 1;102(3):375-400. doi: 10.1016/j.ajhg.2018.01.015. Epub 2018 Feb 15.	Carty CL	Stroke	2015	2015-06-20	PubMed	Journal Article	No	Irrelevant Topic	No	Irrelevant Topic
254	PM254	16500512	NA	10.1016/j.amjhyper.2005.09.006	Meta-analysis of GW scans for blood pressure in African American and Nigerian samples. The National Heart, Lung, and Blood Institute GeneLink Project	Rice T, Cooper RS, Wu X, Bouchard C, Rankinen T, Rao DC, Jaquish CE, Fabsitz RR, Province MA.	Am J Hum Genet. 2018 Mar 1;102(3):375-400. doi: 10.1016/j.ajhg.2018.01.015. Epub 2018 Feb 15.	Rice T	Am J Hypertens	2006	2006-02-28	PubMed	Journal Article	Yes	GWLA	No	Pre-2007	Non-GWAS, Meta-Analysis - summary stats - AA & Nigerian pop
255	PM255	26711352	NA	10.1016/j.margen.2015.12.002	Methodological assessment of 2b-RAD genotyping technique for population structure inferences in yellowfin tuna (Thunnus albacares)	Pecoraro C, Babbucci M, Villamor A, Franch R, Papetti C, Leroy B, Ortega-Garcia S, Muir J, Rooker J, Arocha F, Murua H, Zudaire I, Chassot E, Bodin N, Tinti F, Bargelloni L, Cariani A.	Am J Hum Genet. 2018 Mar 1;102(3):375-400. doi: 10.1016/j.ajhg.2018.01.015. Epub 2018 Feb 15.	Pecoraro C	Mar Genomics	2016	2015-12-30	PubMed	Journal Article	No	Irrelevant Topic	No	Irrelevant Topic
256	PM256	31948408	PMC6966888	10.1186/s12863-020-0811-3	Mining of favorable alleles for seed reserve utilization efficiency in Oryza sativa by means of association mapping	Ali N, Li D, Eltahawy MS, Abdulmajid D, Bux L, Liu E, Dang X, Hong D.	Am J Hum Genet. 2018 Mar 1;102(3):375-400. doi: 10.1016/j.ajhg.2018.01.015. Epub 2018 Feb 15.	Ali N	BMC Genet	2020	2020-01-18	PubMed	Journal Article	No	Irrelevant Topic	No	Irrelevant Topic
257	PM257	30458849	PMC6247751	10.1186/s13071-018-3115-y	Molecular basis of permethrin and DDT resistance in an Anopheles funestus population from Benin	Tchigossou G, Djouaka R, Akoton R, Riveron JM, Irving H, Atoyebi S, Moutairou K, Yessoufou A, Wondji CS.	Am J Hum Genet. 2018 Mar 1;102(3):375-400. doi: 10.1016/j.ajhg.2018.01.015. Epub 2018 Feb 15.	Tchigossou G	Parasit Vectors	2018	2018-11-22	PubMed	Journal Article	No	Irrelevant Topic	No	Irrelevant Topic
258	PM258	11799070	NA	10.1161/hy1201.100415	Multi-center genetic study of hypertension: The Family Blood Pressure Program (FBPP)	FBPP Investigators.	Am J Hum Genet. 2018 Mar 1;102(3):375-400. doi: 10.1016/j.ajhg.2018.01.015. Epub 2018 Feb 15.	FBPP Investigators	Hypertension	2002	2002-01-19	PubMed	Journal Article	Yes	GWAS	No	Pre-2007	Method Only
259	PM259	25663218	PMC4427240	10.1161/CIRCGENETICS.114.000858	Multiethnic GW association study of cerebral white matter hyperintensities on MRI	Verhaaren BF, Debette S, Bis JC, Smith JA, Ikram MK, Adams HH, Beecham AH, Rajan KB, Lopez LM, Barral S, van Buchem MA, van der Grond J, Smith AV, Hegenscheid K, Aggarwal NT, de Andrade M, Atkinson EJ, Beekman M, Beiser AS, Blanton SH, Boerwinkle E, Brickman AM, Bryan RN, Chauhan G, Chen CP, Chouraki V, de Craen AJ, Crivello F, Deary IJ, Deelen J, De Jager PL, Dufouil C, Elkind MS, Evans DA, Freu…	Am J Hum Genet. 2018 Mar 1;102(3):375-400. doi: 10.1016/j.ajhg.2018.01.015. Epub 2018 Feb 15.	Verhaaren BF	Circ Cardiovasc Genet	2015	2015-02-10	PubMed	Journal Article	Yes	GWAS	No	Clinical Study
260	PM260	30487263	PMC6341299	10.2337/db18-0567	Multiethnic GW Association Study of Diabetic Retinopathy Using Liability Threshold Modeling of Duration of Diabetes and Glycemic Control	Pollack S, Igo RP Jr, Jensen RA, Christiansen M, Li X, Cheng CY, Ng MCY, Smith AV, Rossin EJ, SegrÃ¨ AV, Davoudi S, Tan GS, Chen YI, Kuo JZ, Dimitrov LM, Stanwyck LK, Meng W, Hosseini SM, Imamura M, Nousome D, Kim J, Hai Y, Jia Y, Ahn J, Leong A, Shah K, Park KH, Guo X, Ipp E, Taylor KD, Adler SG, Sedor JR, Freedman BI; Family Investigation of Nephropathy and Diabetes-Eye Research Group, DCCT/EDI…	Am J Hum Genet. 2018 Mar 1;102(3):375-400. doi: 10.1016/j.ajhg.2018.01.015. Epub 2018 Feb 15.	Pollack S	Diabetes	2019	2018-11-30	PubMed	Journal Article	No	Irrelevant Topic	No	Irrelevant Topic
261	PM261	30563463	PMC6299527	10.1186/s12864-018-5328-z	Multiple trans QTL and one cis-regulatory deletion are associated with the differential expression of cone opsins in African cichlids	Nandamuri SP, Conte MA, Carleton KL.	Am J Hum Genet. 2018 Mar 1;102(3):375-400. doi: 10.1016/j.ajhg.2018.01.015. Epub 2018 Feb 15.	Nandamuri SP	BMC Genomics	2018	2018-12-20	PubMed	Journal Article	No	Irrelevant Topic	No	Irrelevant Topic
262	PM262	20170898	PMC2833376	10.1016/j.ajhg.2010.02.003	Mutations in TPRN cause a progressive form of autosomal-recessive nonsyndromic hearing loss	Li Y, Pohl E, Boulouiz R, Schraders M, NÃ¼rnberg G, Charif M, Admiraal RJ, von Ameln S, Baessmann I, Kandil M, Veltman JA, NÃ¼rnberg P, Kubisch C, Barakat A, Kremer H, Wollnik B.	Am J Hum Genet. 2018 Mar 1;102(3):375-400. doi: 10.1016/j.ajhg.2018.01.015. Epub 2018 Feb 15.	Li Y	Am J Hum Genet	2010	2010-02-23	PubMed	Journal Article	No	Irrelevant Topic	No	Irrelevant Topic
263	PM263	18794856	PMC2827354	10.1038/ng.226	MYH9 is a major-effect risk gene for focal segmental glomerulosclerosis	Kopp JB, Smith MW, Nelson GW, Johnson RC, Freedman BI, Bowden DW, Oleksyk T, McKenzie LM, Kajiyama H, Ahuja TS, Berns JS, Briggs W, Cho ME, Dart RA, Kimmel PL, Korbet SM, Michel DM, Mokrzycki MH, Schelling JR, Simon E, Trachtman H, Vlahov D, Winkler CA.	Am J Hum Genet. 2018 Mar 1;102(3):375-400. doi: 10.1016/j.ajhg.2018.01.015. Epub 2018 Feb 15.	Kopp JB	Nat Genet	2008	2008-09-17	PubMed	Journal Article	No	Irrelevant Topic	No	Irrelevant Topic
264	PM264	29030403	PMC5776077	10.1161/CIRCGENETICS.117.001778	New Blood Pressure-Associated Loci Identified in Meta-Analyses of 475000 Individuals	Kraja AT, Cook JP, Warren HR, Surendran P, Liu C, Evangelou E, Manning AK, Grarup N, Drenos F, Sim X, Smith AV, Amin N, Blakemore AIF, Bork-Jensen J, Brandslund I, Farmaki AE, Fava C, Ferreira T, Herzig KH, Giri A, Giulianini F, Grove ML, Guo X, Harris SE, Have CT, Havulinna AS, Zhang H, JÃ¸rgensen ME, KÃ¤rÃ¤jÃ¤mÃ¤ki A, Kooperberg C, Linneberg A, Little L, Liu Y, Bonnycastle LL, Lu Y, MÃ¤gi R, Ma…	Am J Hum Genet. 2018 Mar 1;102(3):375-400. doi: 10.1016/j.ajhg.2018.01.015. Epub 2018 Feb 15.	Kraja AT	Circ Cardiovasc Genet	2017	2017-10-15	PubMed	Journal Article	Yes	GWAS	No	Targeted/Non-GW Arrays	Meta-Analysis; analyzed 77 single nucleotide variants (SNVs)
265	PM265	25673412	PMC4338562	10.1038/nature14132	New genetic loci link adipose and insulin biology to body fat distribution	Shungin D, Winkler TW, Croteau-Chonka DC, Ferreira T, Locke AE, MÃ¤gi R, Strawbridge RJ, Pers TH, Fischer K, Justice AE, Workalemahu T, Wu JMW, Buchkovich ML, Heard-Costa NL, Roman TS, Drong AW, Song C, Gustafsson S, Day FR, Esko T, Fall T, Kutalik Z, Luan J, Randall JC, Scherag A, Vedantam S, Wood AR, Chen J, Fehrmann R, Karjalainen J, Kahali B, Liu CT, Schmidt EM, Absher D, Amin N, Anderson D, …	Am J Hum Genet. 2018 Mar 1;102(3):375-400. doi: 10.1016/j.ajhg.2018.01.015. Epub 2018 Feb 15.	Shungin D	Nature	2015	2015-02-13	PubMed	Journal Article	No	Irrelevant Topic	No	Irrelevant Topic
266	PM266	22494468	PMC3349540	10.1186/1471-2350-13-27	Non-replication study of a GW association study for hypertension and blood pressure in African Americans	Kidambi S, Ghosh S, Kotchen JM, Grim CE, Krishnaswami S, Kaldunski ML, Cowley AW Jr, Patel SB, Kotchen TA.	Am J Hum Genet. 2018 Mar 1;102(3):375-400. doi: 10.1016/j.ajhg.2018.01.015. Epub 2018 Feb 15.	Kidambi S	BMC Med Genet	2012	2012-04-13	PubMed	Journal Article	Yes	GWAS	No	Replication Study Only	16 SNPs; Replication of Adeyemo et al
267	PM267	32117412	PMC7025492	10.3389/fgene.2019.01354	Novel and Known Gene-Smoking Interactions With cIMT Identified as Potential Drivers for Atherosclerosis Risk in West-African Populations of the AWI-Gen Study	Boua PR, Brandenburg JT, Choudhury A, Hazelhurst S, Sengupta D, Agongo G, Nonterah EA, Oduro AR, Tinto H, Mathew CG, Sorgho H, Ramsay M.	Am J Hum Genet. 2018 Mar 1;102(3):375-400. doi: 10.1016/j.ajhg.2018.01.015. Epub 2018 Feb 15.	Boua PR	Front Genet	2020	2020-03-03	PubMed	Journal Article	No	Irrelevant Topic	No	Irrelevant Topic
268	PM268	22614628	NA	10.1097/MNH.0b013e328354e78f	Novel findings and future directions on the genetics of hypertension	Simino J, Rao DC, Freedman BI.	Am J Hum Genet. 2018 Mar 1;102(3):375-400. doi: 10.1016/j.ajhg.2018.01.015. Epub 2018 Feb 15.	Simino J	Curr Opin Nephrol Hypertens	2012	2012-05-23	PubMed	Review	Yes	GWAS	No	Review
269	PM269	29912962	PMC6005576	10.1371/journal.pone.0198166	Novel genetic associations for blood pressure identified via gene-alcohol interaction in up to 570K individuals across multiple ancestries	Feitosa MF, Kraja AT, Chasman DI, Sung YJ, Winkler TW, Ntalla I, Guo X, Franceschini N, Cheng CY, Sim X, Vojinovic D, Marten J, Musani SK, Li C, Bentley AR, Brown MR, Schwander K, Richard MA, Noordam R, Aschard H, Bartz TM, Bielak LF, Dorajoo R, Fisher V, Hartwig FP, Horimoto ARVR, Lohman KK, Manning AK, Rankinen T, Smith AV, Tajuddin SM, Wojczynski MK, Alver M, Boissel M, Cai Q, Campbell A, Chai…	PLoS One. 2018 Jun 18;13(6):e0198166. doi: 10.1371/journal.pone.0198166. eCollection 2018.	Feitosa MF	PLoS One	2018	2018-06-19	PubMed	Journal Article	Yes	GWAS Cat	No	GxE Only	GxE (alcohol); Meta-analysis
270	PM270	19593212	PMC2868312	10.1097/HJH.0b013e32832be612	Novel genetic variants contributing to left ventricular hypertrophy: the HyperGEN study	Arnett DK, Devereux RB, Rao DC, Li N, Tang W, Kraemer R, Claas SA, Leon JM, Broeckel U.	Am J Hum Genet. 2018 Mar 1;102(3):375-400. doi: 10.1016/j.ajhg.2018.01.015. Epub 2018 Feb 15.	Arnett DK	J Hypertens	2009	2009-07-14	PubMed	Journal Article	No	Irrelevant Topic	No	Irrelevant Topic
271	PM271	31391534	NA	10.1038/s41436-019-0630-y	Outcomes in pregnancies with a confined placental mosaicism and implications for prenatal screening using cell-free DNA	Grati FR, Ferreira J, Benn P, Izzi C, Verdi F, Vercellotti E, Dalpiaz C, D'Ajello P, Filippi E, Volpe N, Malvestiti F, Maggi F, Simoni G, Frusca T, Cirelli G, Bracalente G, Re AL, Surico D, Ghi T, Prefumo F.	Am J Hum Genet. 2018 Mar 1;102(3):375-400. doi: 10.1016/j.ajhg.2018.01.015. Epub 2018 Feb 15.	Grati FR	Genet Med	2020	2019-08-09	PubMed	Journal Article	No	Irrelevant Topic	No	Irrelevant Topic
272	PM272	29045471	PMC5646805	10.1371/journal.pone.0186218	Parental and offspring contribution of genetic markers of adult blood pressure in early life: The FAMILY study	Robiou-du-Pont S, Anand SS, Morrison KM, McDonald SD, Atkinson SA, Teo KK, Meyre D.	PLoS One. 2017 Oct 18;12(10):e0186218. doi: 10.1371/journal.pone.0186218. eCollection 2017.	Robiou-du-Pont S	PLoS One	2017	2017-10-19	PubMed	Journal Article	Yes	GWAS Cat	No	Replication Study Only	Replication 33 GWAS SNPs; Child parent effect on BP
273	PM273	16441255	NA	10.1111/j.1529-8817.2005.00197.x	Patterns of genetic variation in the hypertension candidate gene GRK4: ethnic variation and haplotype structure	Lohmueller KE, Wong LJ, Mauney MM, Jiang L, Felder RA, Jose PA, Williams SM.	Am J Hum Genet. 2018 Mar 1;102(3):375-400. doi: 10.1016/j.ajhg.2018.01.015. Epub 2018 Feb 15.	Lohmueller KE	Ann Hum Genet	2006	2006-01-31	PubMed	Journal Article	Yes	GWAS	No	Pre-2007	Comparative study - GRK4 gene
274	PM274	27172181	PMC4889654	10.1534/g3.116.027235	Patterns of GW Variation in Glossina fuscipes fuscipes Tsetse Flies from Uganda	Gloria-Soria A, Dunn WA, Telleria EL, Evans BR, Okedi L, Echodu R, Warren WC, Montague MJ, Aksoy S, Caccone A.	Am J Hum Genet. 2018 Mar 1;102(3):375-400. doi: 10.1016/j.ajhg.2018.01.015. Epub 2018 Feb 15.	Gloria-Soria A	G3 (Bethesda)	2016	2016-05-13	PubMed	Journal Article	No	Irrelevant Topic	No	Irrelevant Topic
275	PM275	25904937	PMC4389541	10.3389/fgene.2015.00136	PCSK9 variation and association with blood pressure in African Americans: preliminary findings from the HyperGEN and REGARDS studies	Tran NT, Aslibekyan S, Tiwari HK, Zhi D, Sung YJ, Hunt SC, Rao DC, Broeckel U, Judd SE, Muntner P, Kent ST, Arnett DK, Irvin MR.	Am J Hum Genet. 2018 Mar 1;102(3):375-400. doi: 10.1016/j.ajhg.2018.01.015. Epub 2018 Feb 15.	Tran NT	Front Genet	2015	2015-04-24	PubMed	Journal Article	Yes	GWAS	No	Replication Study Only	Replication PCSK9
276	PM276	26729753	PMC4752391	10.1161/HYPERTENSIONAHA.115.06345	Pharmacogenomic GW Meta-Analysis of Blood Pressure Response to Î²-Blockers in Hypertensive African Americans	Gong Y, Wang Z, Beitelshees AL, McDonough CW, Langaee TY, Hall K, Schmidt SO, Curry RW Jr, Gums JG, Bailey KR, Boerwinkle E, Chapman AB, Turner ST, Cooper-DeHoff RM, Johnson JA.	Am J Hum Genet. 2018 Mar 1;102(3):375-400. doi: 10.1016/j.ajhg.2018.01.015. Epub 2018 Feb 15.	Gong Y	Hypertension	2016	2016-01-06	PubMed	Journal Article	Yes	GWAS	No	Clinical Study	Drug response on BP
277	PM277	30645721	PMC6476827	10.1007/s10741-018-09765-y	Pharmacogenomics of amlodipine and hydrochlorothiazide therapy and the quest for improved control of hypertension: a mini review	Johnson R, Dludla P, Mabhida S, Benjeddou M, Louw J, February F.	Am J Hum Genet. 2018 Mar 1;102(3):375-400. doi: 10.1016/j.ajhg.2018.01.015. Epub 2018 Feb 15.	Johnson R	Heart Fail Rev	2019	2019-01-16	PubMed	Review	Yes	GWAS	No	Review	Drug response on BP
278	PM278	23382687	PMC3561060	10.1371/journal.pgen.1003087	Phenome-wide association study (PheWAS) for detection of pleiotropy within the Population Architecture using Genomics and Epidemiology (PAGE) Network	Pendergrass SA, Brown-Gentry K, Dudek S, Frase A, Torstenson ES, Goodloe R, Ambite JL, Avery CL, Buyske S, BÅ¯Å¾kovÃ¡ P, Deelman E, Fesinmeyer MD, Haiman CA, Heiss G, Hindorff LA, Hsu CN, Jackson RD, Kooperberg C, Le Marchand L, Lin Y, Matise TC, Monroe KR, Moreland L, Park SL, Reiner A, Wallace R, Wilkens LR, Crawford DC, Ritchie MD.	Am J Hum Genet. 2018 Mar 1;102(3):375-400. doi: 10.1016/j.ajhg.2018.01.015. Epub 2018 Feb 15.	Pendergrass SA	PLoS Genet	2013	2013-02-06	PubMed	Journal Article	No	Irrelevant Topic	No	Irrelevant Topic
279	PM279	26293465	PMC5395092	10.1161/ATVBAHA.115.305289	Plasma Levels of Soluble Interleukin-2 Receptor Î±: Associations With Clinical Cardiovascular Events and GW Association Scan	Durda P, Sabourin J, Lange EM, Nalls MA, Mychaleckyj JC, Jenny NS, Li J, Walston J, Harris TB, Psaty BM, Valdar W, Liu Y, Cushman M, Reiner AP, Tracy RP, Lange LA.	Am J Hum Genet. 2018 Mar 1;102(3):375-400. doi: 10.1016/j.ajhg.2018.01.015. Epub 2018 Feb 15.	Durda P	Arterioscler Thromb Vasc Biol	2015	2015-08-22	PubMed	Journal Article	Yes	GWAS	No	Clinical Study	BP not main outcome
280	PM280	21402784	PMC3133349	10.1128/MCB.05234-11	Podocyte-specific deletion of Myh9 encoding nonmuscle myosin heavy chain 2A predisposes mice to glomerulopathy	Johnstone DB, Zhang J, George B, LÃ©on C, Gachet C, Wong H, Parekh R, Holzman LB.	Am J Hum Genet. 2018 Mar 1;102(3):375-400. doi: 10.1016/j.ajhg.2018.01.015. Epub 2018 Feb 15.	Johnstone DB	Mol Cell Biol	2011	2011-03-16	PubMed	Journal Article	No	Irrelevant Topic	No	Irrelevant Topic
281	PM281	19107526	PMC2727756	10.1007/s00439-008-0612-7	Population admixture associated with disease prevalence in the Boston Puerto Rican health study	Lai CQ, Tucker KL, Choudhry S, Parnell LD, Mattei J, GarcÃ­a-Bailo B, Beckman K, Burchard EG, OrdovÃ¡s JM.	Am J Hum Genet. 2018 Mar 1;102(3):375-400. doi: 10.1016/j.ajhg.2018.01.015. Epub 2018 Feb 15.	Lai CQ	Hum Genet	2009	2008-12-25	PubMed	Journal Article	No	Irrelevant Topic	No	Irrelevant Topic
282	PM282	22878977	NA	10.5301/jn.5000179	Population genetics of chronic kidney disease: the evolving story of APOL1	Wasser WG, Tzur S, Wolday D, Adu D, Baumstein D, Rosset S, Skorecki K.	Am J Hum Genet. 2018 Mar 1;102(3):375-400. doi: 10.1016/j.ajhg.2018.01.015. Epub 2018 Feb 15.	Wasser WG	J Nephrol	2012	2012-08-11	PubMed	Journal Article	No	Irrelevant Topic	No	Irrelevant Topic
283	PM283	30250667	PMC6145026	10.1002/ece3.4278	Population structure of a vector of human diseases: Aedes aegypti in its ancestral range, Africa	Kotsakiozi P, Evans BR, Gloria-Soria A, Kamgang B, Mayanja M, Lutwama J, Le Goff G, Ayala D, Paupy C, Badolo A, Pinto J, Sousa CA, Troco AD, Powell JR.	Am J Hum Genet. 2018 Mar 1;102(3):375-400. doi: 10.1016/j.ajhg.2018.01.015. Epub 2018 Feb 15.	Kotsakiozi P	Ecol Evol	2018	2018-09-26	PubMed	Journal Article	No	Irrelevant Topic	No	Irrelevant Topic
284	PM284	29501328	PMC5882562	10.1016/j.cub.2018.02.051	Population Turnover in Remote Oceania Shortly after Initial Settlement	Lipson M, Skoglund P, Spriggs M, Valentin F, Bedford S, Shing R, Buckley H, Phillip I, Ward GK, Mallick S, Rohland N, Broomandkhoshbacht N, Cheronet O, Ferry M, Harper TK, Michel M, Oppenheimer J, Sirak K, Stewardson K, Auckland K, Hill AVS, Maitland K, Oppenheimer SJ, Parks T, Robson K, Williams TN, Kennett DJ, Mentzer AJ, Pinhasi R, Reich D.	Am J Hum Genet. 2018 Mar 1;102(3):375-400. doi: 10.1016/j.ajhg.2018.01.015. Epub 2018 Feb 15.	Lipson M	Curr Biol	2018	2018-03-05	PubMed	Journal Article	No	Irrelevant Topic	No	Irrelevant Topic
285	PM285	11040221	NA	10.1161/01.hyp.36.4.471	Possible locus on chromosome 18q influencing postural systolic blood pressure changes	Pankow JS, Rose KM, Oberman A, Hunt SC, Atwood LD, DjoussÃ© L, Province MA, Rao DC.	Am J Hum Genet. 2018 Mar 1;102(3):375-400. doi: 10.1016/j.ajhg.2018.01.015. Epub 2018 Feb 15.	Pankow JS	Hypertension	2000	2000-10-21	PubMed	Journal Article	Yes	GWLA	No	Pre-2007	Non-GWAS, BP changes
286	PM286	23820083	NA	10.1016/j.gene.2013.06.045	Posterior microphthalmia and nanophthalmia in Tunisia caused by a founder c.1059_1066insC mutation of the PRSS56 gene	Said MB, ChouchÃ¨ne E, Salem SB, Daoud K, Largueche L, Bouassida W, Benzina Z, Ayadi H, SÃ¶derkvist P, Matri L, Hmani-Aifa M.	Am J Hum Genet. 2018 Mar 1;102(3):375-400. doi: 10.1016/j.ajhg.2018.01.015. Epub 2018 Feb 15.	Said MB	Gene	2013	2013-07-04	PubMed	Journal Article	No	Irrelevant Topic	No	Irrelevant Topic
287	PM287	27111527	NA	10.1080/07853890.2016.1174877	Preeclampsia does not share common risk alleles in 9p21 with coronary artery disease and type 2 diabetes	Kaartokallio T, Lokki AI, Peterson H, Kivinen K, Hiltunen L, Salmela E, Lappalainen T, MaanselkÃ¤ P, Heino S, Knuutila S, Sayed A, Poston L, Brennecke SP, Johnson MP, Morgan L, Moses EK, Kere J, Laivuori H.	Am J Hum Genet. 2018 Mar 1;102(3):375-400. doi: 10.1016/j.ajhg.2018.01.015. Epub 2018 Feb 15.	Kaartokallio T	Ann Med	2016	2016-04-26	PubMed	Journal Article	No	Irrelevant Topic	No	Irrelevant Topic
288	PM288	18855542	NA	10.2217/14622416.9.10.1551	Protective effect of a GRK5 polymorphism on heart failure and its interaction with beta-adrenergic receptor antagonists	Eijgelsheim M, Visser LE, Uitterlinden AG, Stricker BH.	Am J Hum Genet. 2018 Mar 1;102(3):375-400. doi: 10.1016/j.ajhg.2018.01.015. Epub 2018 Feb 15.	Eijgelsheim M	Pharmacogenomics	2008	2008-10-16	PubMed	Journal Article	No	Irrelevant Topic	No	Irrelevant Topic
289	PM289	21781315	PMC3152896	10.1186/1742-4682-8-26	Proviral HIV-GW and pol-gene specific zinc finger nucleases: usability for targeted HIV gene therapy	Wayengera M.	Am J Hum Genet. 2018 Mar 1;102(3):375-400. doi: 10.1016/j.ajhg.2018.01.015. Epub 2018 Feb 15.	Wayengera M	Theor Biol Med Model	2011	2011-07-26	PubMed	Journal Article	No	Irrelevant Topic	No	Irrelevant Topic
290	PM290	26425837	PMC4788379	10.1097/HJH.0000000000000714	PTPRD gene associated with blood pressure response to atenolol and resistant hypertension	Gong Y, McDonough CW, Beitelshees AL, El Rouby N, Hiltunen TP, O'Connell JR, Padmanabhan S, Langaee TY, Hall K, Schmidt SO, Curry RW Jr, Gums JG, Donner KM, Kontula KK, Bailey KR, Boerwinkle E, Takahashi A, Tanaka T, Kubo M, Chapman AB, Turner ST, Pepine CJ, Cooper-DeHoff RM, Johnson JA.	Am J Hum Genet. 2018 Mar 1;102(3):375-400. doi: 10.1016/j.ajhg.2018.01.015. Epub 2018 Feb 15.	Gong Y	J Hypertens	2015	2015-10-02	PubMed	Journal Article	Yes	GWAS	No	Clinical Study	Drug reponse candidate gene
291	PM291	16443794	NA	10.2337/diabetes.55.02.06.db05-0714	Quantitative trait loci on chromosome 8q24 for pancreatic beta-cell function and 7q11 for insulin sensitivity in obese nondiabetic white and black families: evidence from GW linkage scans in the NHLBI Hypertension Genetic Epidemiology Network (HyperGEN) study	An P, Freedman BI, Rich SS, Mandel SA, Arnett DK, Myers RH, Chen YD, Hunt SC, Rao DC.	Am J Hum Genet. 2018 Mar 1;102(3):375-400. doi: 10.1016/j.ajhg.2018.01.015. Epub 2018 Feb 15.	An P	Diabetes	2006	2006-01-31	PubMed	Journal Article	Yes	GWLA	No	Pre-2007	Non-GWAS, 370 microsatellite markers; obesity and insulin sensitivity
292	PM292	28234671	PMC5451310	10.1097/HJH.0000000000001319	Rare coding variants associated with blood pressure variation in 15â€Š914 individuals of African ancestry	Nandakumar P, Lee D, Richard MA, Tekola-Ayele F, Tayo BO, Ware E, Sung YJ, Salako B, Ogunniyi A, Gu CC, Grove ML, Fornage M, Kardia S, Rotimi C, Cooper RS, Morrison AC, Ehret G, Chakravarti A.	J Hypertens. 2017 Jul;35(7):1381-1389. doi: 10.1097/HJH.0000000000001319.	Nandakumar P	J Hypertens	2017	2017-02-25	PubMed	Journal Article	Yes	GWAS Cat	No	Targeted/Non-GW Arrays	Illumina HumanExome Beadchip; Meta-analysis; Targeted genotyping array [Exome array]
293	PM293	26658788	PMC4771070	10.1161/CIRCGENETICS.115.001215	Rare Exome Sequence Variants in CLCN6 Reduce Blood Pressure Levels and Hypertension Risk	Yu B, Pulit SL, Hwang SJ, Brody JA, Amin N, Auer PL, Bis JC, Boerwinkle E, Burke GL, Chakravarti A, Correa A, Dreisbach AW, Franco OH, Ehret GB, Franceschini N, Hofman A, Lin DY, Metcalf GA, Musani SK, Muzny D, Palmas W, Raffel L, Reiner A, Rice K, Rotter JI, Veeraraghavan N, Fox E, Guo X, North KE, Gibbs RA, van Duijn CM, Psaty BM, Levy D, Newton-Cheh C, Morrison AC; CHARGE Consortium and the Na…	Am J Hum Genet. 2018 Mar 1;102(3):375-400. doi: 10.1016/j.ajhg.2018.01.015. Epub 2018 Feb 15.	Yu B	Circ Cardiovasc Genet	2016	2015-12-15	PubMed	Journal Article	Yes	GWAS	No	Targeted/Non-GW Arrays	CLCN6; Whole-exome sequencing
294	PM294	22536414	PMC3334983	10.1371/journal.pone.0035591	Rare variants in ischemic stroke: an exome pilot study	Cole JW, Stine OC, Liu X, Pratap A, Cheng Y, Tallon LJ, Sadzewicz LK, Dueker N, Wozniak MA, Stern BJ, Meschia JF, Mitchell BD, Kittner SJ, O'Connell JR.	Am J Hum Genet. 2018 Mar 1;102(3):375-400. doi: 10.1016/j.ajhg.2018.01.015. Epub 2018 Feb 15.	Cole JW	PLoS One	2012	2012-04-27	PubMed	Journal Article	No	Irrelevant Topic	No	Irrelevant Topic
295	PM295	20948529	PMC3110743	10.1038/ajh.2010.218	Recent findings in the genetics of blood pressure and hypertension traits	Franceschini N, Reiner AP, Heiss G.	Am J Hum Genet. 2018 Mar 1;102(3):375-400. doi: 10.1016/j.ajhg.2018.01.015. Epub 2018 Feb 15.	Franceschini N	Am J Hypertens	2011	2010-10-16	PubMed	Review	Yes	GWAS	No	Review
296	PM296	28093854	NA	10.1111/jipb.12522	Reduced representation genome sequencing reveals patterns of genetic diversity and selection in apple	Ma B, Liao L, Peng Q, Fang T, Zhou H, Korban SS, Han Y.	Am J Hum Genet. 2018 Mar 1;102(3):375-400. doi: 10.1016/j.ajhg.2018.01.015. Epub 2018 Feb 15.	Ma B	J Integr Plant Biol	2017	2017-01-18	PubMed	Journal Article	No	Irrelevant Topic	No	Irrelevant Topic
297	PM297	16774008	NA	NA	Renal disease: environment, race, or genes?	Adler S.	Am J Hum Genet. 2018 Mar 1;102(3):375-400. doi: 10.1016/j.ajhg.2018.01.015. Epub 2018 Feb 15.	Adler S	Ethn Dis	2006	2006-06-16	PubMed	Journal Article	No	Irrelevant Topic	No	Irrelevant Topic
298	PM298	21303983	PMC3083305	10.1158/0008-5472.CAN-10-2733	Replication and functional genomic analyses of the breast cancer susceptibility locus at 6q25.1 generalize its importance in women of chinese, Japanese, and European ancestry	Cai Q, Wen W, Qu S, Li G, Egan KM, Chen K, Deming SL, Shen H, Shen CY, Gammon MD, Blot WJ, Matsuo K, Haiman CA, Khoo US, Iwasaki M, Santella RM, Zhang L, Fair AM, Hu Z, Wu PE, Signorello LB, Titus-Ernstoff L, Tajima K, Henderson BE, Chan KY, Kasuga Y, Newcomb PA, Zheng H, Cui Y, Wang F, Shieh YL, Iwata H, Le Marchand L, Chan SY, Shrubsole MJ, Trentham-Dietz A, Tsugane S, Garcia-Closas M, Long J, …	Am J Hum Genet. 2018 Mar 1;102(3):375-400. doi: 10.1016/j.ajhg.2018.01.015. Epub 2018 Feb 15.	Cai Q	Cancer Res	2011	2011-02-10	PubMed	Journal Article	No	Irrelevant Topic	No	Irrelevant Topic
299	PM299	18523456	PMC2585612	10.1038/ejhg.2008.102	Replication of the Wellcome Trust GW association study of essential hypertension: the Family Blood Pressure Program	Ehret GB, Morrison AC, O'Connor AA, Grove ML, Baird L, Schwander K, Weder A, Cooper RS, Rao DC, Hunt SC, Boerwinkle E, Chakravarti A.	Am J Hum Genet. 2018 Mar 1;102(3):375-400. doi: 10.1016/j.ajhg.2018.01.015. Epub 2018 Feb 15.	Ehret GB	Eur J Hum Genet	2008	2008-06-05	PubMed	Journal Article	Yes	GWAS	No	Replication Study Only	6 SNPs
300	PM300	28003461	PMC5240677	10.1073/pnas.1615458114	Restriction to gene flow is associated with changes in the molecular basis of pyrethroid resistance in the malaria vector Anopheles funestus	Barnes KG, Irving H, Chiumia M, Mzilahowa T, Coleman M, Hemingway J, Wondji CS.	Am J Hum Genet. 2018 Mar 1;102(3):375-400. doi: 10.1016/j.ajhg.2018.01.015. Epub 2018 Feb 15.	Barnes KG	Proc Natl Acad Sci U S A	2017	2016-12-23	PubMed	Journal Article	No	Irrelevant Topic	No	Irrelevant Topic
301	PM301	27142425	PMC4855449	10.1186/s12864-016-2654-x	Selecting SNPs informative for African, American Indian and European Ancestry: application to the Family Investigation of Nephropathy and Diabetes (FIND)	Williams RC, Elston RC, Kumar P, Knowler WC, Abboud HE, Adler S, Bowden DW, Divers J, Freedman BI, Igo RP Jr, Ipp E, Iyengar SK, Kimmel PL, Klag MJ, Kohn O, Langefeld CD, Leehey DJ, Nelson RG, Nicholas SB, Pahl MV, Parekh RS, Rotter JI, Schelling JR, Sedor JR, Shah VO, Smith MW, Taylor KD, Thameem F, Thornley-Brown D, Winkler CA, Guo X, Zager P, Hanson RL; FIND Research Group.	Am J Hum Genet. 2018 Mar 1;102(3):375-400. doi: 10.1016/j.ajhg.2018.01.015. Epub 2018 Feb 15.	Williams RC	BMC Genomics	2016	2016-05-05	PubMed	Journal Article	No	Irrelevant Topic	No	Irrelevant Topic
302	PM302	15809668	NA	10.1038/sj.ijo.0802916	Sex-specific findings from a GW linkage analysis of human fatness in non-Hispanic whites and African Americans: the HyperGEN study	Lewis CE, North KE, Arnett D, Borecki IB, Coon H, Ellison RC, Hunt SC, Oberman A, Rich SS, Province MA, Miller MB.	Am J Hum Genet. 2018 Mar 1;102(3):375-400. doi: 10.1016/j.ajhg.2018.01.015. Epub 2018 Feb 15.	Lewis CE	Int J Obes (Lond)	2005	2005-04-06	PubMed	Journal Article	No	Irrelevant Topic	No	Irrelevant Topic
303	PM303	25962948	PMC4547555	10.5830/CVJA-2015-040	Sickle cell disease and H3Africa: enhancing genomic research on cardiovascular diseases in African patients	Wonkam A, Makani J, Ofori-Aquah S, Nnodu OE, Treadwell M, Royal C, Ohene-Frempong K; Members of the H3Africa Consortium.	Am J Hum Genet. 2018 Mar 1;102(3):375-400. doi: 10.1016/j.ajhg.2018.01.015. Epub 2018 Feb 15.	Wonkam A	Cardiovasc J Afr	2015	2015-05-13	PubMed	Journal Article	Yes	GWAS	No	Clinical Study
304	PM304	28498854	PMC5446189	10.1371/journal.pgen.1006728	Single-trait and multi-trait GW association analyses identify novel loci for blood pressure in African-ancestry populations	Liang J, Le TH, Edwards DRV, Tayo BO, Gaulton KJ, Smith JA, Lu Y, Jensen RA, Chen G, Yanek LR, Schwander K, Tajuddin SM, Sofer T, Kim W, Kayima J, McKenzie CA, Fox E, Nalls MA, Young JH, Sun YV, Lane JM, Cechova S, Zhou J, Tang H, Fornage M, Musani SK, Wang H, Lee J, Adeyemo A, Dreisbach AW, Forrester T, Chu PL, Cappola A, Evans MK, Morrison AC, Martin LW, Wiggins KL, Hui Q, Zhao W, Jackson RD, W…	PLoS Genet. 2017 May 12;13(5):e1006728. doi: 10.1371/journal.pgen.1006728. eCollection 2017 May.	Liang J	PLoS Genet	2017	2017-05-13	PubMed	Journal Article	Yes	GWAS Cat	Yes	Meets Criteria	Post experiment in mice
305	PM305	27920155	PMC5328154	10.1681/ASN.2016020131	SOS2 and ACP1 Loci Identified through Large-Scale Exome Chip Analysis Regulate Kidney Development and Function	Li M, Li Y, Weeks O, Mijatovic V, Teumer A, Huffman JE, Tromp G, Fuchsberger C, Gorski M, LyytikÃ¤inen LP, Nutile T, Sedaghat S, Sorice R, Tin A, Yang Q, Ahluwalia TS, Arking DE, Bihlmeyer NA, BÃ¶ger CA, Carroll RJ, Chasman DI, Cornelis MC, Dehghan A, Faul JD, Feitosa MF, Gambaro G, Gasparini P, Giulianini F, Heid I, Huang J, Imboden M, Jackson AU, Jeff J, Jhun MA, Katz R, Kifley A, KilpelÃ¤inen …	Am J Hum Genet. 2018 Mar 1;102(3):375-400. doi: 10.1016/j.ajhg.2018.01.015. Epub 2018 Feb 15.	Li M	J Am Soc Nephrol	2017	2016-12-07	PubMed	Journal Article	No	Irrelevant Topic	No	Irrelevant Topic
306	PM306	20003416	PMC2803166	10.1186/1471-2350-10-135	STK39 polymorphisms and blood pressure: an association study in British Caucasians and assessment of cis-acting influences on gene expression	Cunnington MS, Kay C, Avery PJ, Mayosi BM, Koref MS, Keavney B.	Am J Hum Genet. 2018 Mar 1;102(3):375-400. doi: 10.1016/j.ajhg.2018.01.015. Epub 2018 Feb 15.	Cunnington MS	BMC Med Genet	2009	2009-12-17	PubMed	Journal Article	Yes	GWAS	No	Replication Study Only	STK39 (rs6749447, rs3754777, rs35929607); locus study
307	PM307	29321624	PMC5889387	10.1038/s41437-017-0025-2	Strong trans-Pacific break and local conservation units in the Galapagos shark (Carcharhinus galapagensis) revealed by GW cytonuclear markers	PazmiÃ±o DA, Maes GE, Green ME, Simpfendorfer CA, Hoyos-Padilla EM, Duffy CJA, Meyer CG, Kerwath SE, Salinas-de-LeÃ³n P, van Herwerden L.	Am J Hum Genet. 2018 Mar 1;102(3):375-400. doi: 10.1016/j.ajhg.2018.01.015. Epub 2018 Feb 15.	PazmiÃ±o DA	Heredity (Edinb)	2018	2018-01-12	PubMed	Journal Article	No	Irrelevant Topic	No	Irrelevant Topic
308	PM308	19838113	PMC2883259	10.1097/MNH.0b013e3283331e50	Susceptibility genes in common complex kidney disease	Divers J, Freedman BI.	Am J Hum Genet. 2018 Mar 1;102(3):375-400. doi: 10.1016/j.ajhg.2018.01.015. Epub 2018 Feb 15.	Divers J	Curr Opin Nephrol Hypertens	2010	2009-10-20	PubMed	Journal Article	No	Irrelevant Topic	No	Irrelevant Topic
309	PM309	31578528	PMC6858555	10.1038/s41588-019-0504-x	Target genes, variants, tissues and transcriptional pathways influencing human serum urate levels	Tin A, Marten J, Halperin Kuhns VL, Li Y, Wuttke M, Kirsten H, Sieber KB, Qiu C, Gorski M, Yu Z, Giri A, Sveinbjornsson G, Li M, Chu AY, Hoppmann A, O'Connor LJ, Prins B, Nutile T, Noce D, Akiyama M, Cocca M, Ghasemi S, van der Most PJ, Horn K, Xu Y, Fuchsberger C, Sedaghat S, Afaq S, Amin N, Ã„rnlÃ¶v J, Bakker SJL, Bansal N, Baptista D, Bergmann S, Biggs ML, Biino G, Boerwinkle E, Bottinger EP, …	Am J Hum Genet. 2018 Mar 1;102(3):375-400. doi: 10.1016/j.ajhg.2018.01.015. Epub 2018 Feb 15.	Tin A	Nat Genet	2019	2019-10-04	PubMed	Journal Article	No	Irrelevant Topic	No	Irrelevant Topic
310	PM310	22068337	PMC3253170	10.1007/s11906-011-0237-4	Target organ damage in African American hypertension: role of APOL1	Freedman BI, Murea M.	Am J Hum Genet. 2018 Mar 1;102(3):375-400. doi: 10.1016/j.ajhg.2018.01.015. Epub 2018 Feb 15.	Freedman BI	Curr Hypertens Rep	2012	2011-11-10	PubMed	Journal Article	Yes	Non-GWAS	No	Clinical Study	APOL1: Locus specific study
311	PM311	30210277	PMC6119822	10.3389/fnins.2018.00592	Targeted Sequencing of Alzheimer Disease Genes in African Americans Implicates Novel Risk Variants	Logue MW, Lancour D, Farrell J, Simkina I, Fallin MD, Lunetta KL, Farrer LA.	Am J Hum Genet. 2018 Mar 1;102(3):375-400. doi: 10.1016/j.ajhg.2018.01.015. Epub 2018 Feb 15.	Logue MW	Front Neurosci	2018	2018-09-14	PubMed	Journal Article	No	Irrelevant Topic	No	Irrelevant Topic
312	PM312	25899013	PMC4519523	10.1038/hdy.2015.33	Target-site resistance mutations (kdr and RDL), but not metabolic resistance, negatively impact male mating competiveness in the malaria vector Anopheles gambiae	Platt N, Kwiatkowska RM, Irving H, DiabatÃ© A, Dabire R, Wondji CS.	Am J Hum Genet. 2018 Mar 1;102(3):375-400. doi: 10.1016/j.ajhg.2018.01.015. Epub 2018 Feb 15.	Platt N	Heredity (Edinb)	2015	2015-04-23	PubMed	Journal Article	No	Irrelevant Topic	No	Irrelevant Topic
313	PM313	20161818	PMC2822553	NA	Temporal ChIP-on-Chip of RNA-Polymerase-II to detect novel gene activation events during photoreceptor maturation	Tummala P, Mali RS, Guzman E, Zhang X, Mitton KP.	Am J Hum Genet. 2018 Mar 1;102(3):375-400. doi: 10.1016/j.ajhg.2018.01.015. Epub 2018 Feb 15.	Tummala P	Mol Vis	2010	2010-02-18	PubMed	Journal Article	No	Irrelevant Topic	No	Irrelevant Topic
314	PM314	29361356	PMC6050158	10.1016/j.ophtha.2017.11.031	The African Descent and Glaucoma Evaluation Study (ADAGES) III: Contribution of Genotype to Glaucoma Phenotype in African Americans: Study Design and Baseline Data	Zangwill LM, Ayyagari R, Liebmann JM, Girkin CA, Feldman R, Dubiner H, Dirkes KA, Holmann M, Williams-Steppe E, Hammel N, Saunders LJ, Vega S, Sandow K, Roll K, Slight R, Auerbach D, Samuels BC, Panarelli JF, Mitchell JP, Al-Aswad LA, Park SC, Tello C, Cotliar J, Bansal R, Sidoti PA, Cioffi GA, Blumberg D, Ritch R, Bell NP, Blieden LS, Davis G, Medeiros FA, Ng MCY, Das SK, Palmer ND, Divers J, La…	Am J Hum Genet. 2018 Mar 1;102(3):375-400. doi: 10.1016/j.ajhg.2018.01.015. Epub 2018 Feb 15.	Zangwill LM	Ophthalmology	2019	2018-01-24	PubMed	Journal Article	No	Irrelevant Topic	No	Irrelevant Topic
315	PM315	20688934	NA	10.1681/ASN.2010070730	The apolipoprotein L1 (APOL1) gene and nondiabetic nephropathy in African Americans	Freedman BI, Kopp JB, Langefeld CD, Genovese G, Friedman DJ, Nelson GW, Winkler CA, Bowden DW, Pollak MR.	Am J Hum Genet. 2018 Mar 1;102(3):375-400. doi: 10.1016/j.ajhg.2018.01.015. Epub 2018 Feb 15.	Freedman BI	J Am Soc Nephrol	2010	2010-08-07	PubMed	Journal Article	No	Irrelevant Topic	No	Irrelevant Topic
316	PM316	19921264	PMC2930187	10.1007/s00439-009-0769-8	The association of the MYH9 gene and kidney outcomes in American Indians: the Strong Heart Family Study	Franceschini N, Voruganti VS, Haack K, Almasy L, Laston S, Goring HH, Umans JG, Lee ET, Best LG, Fabsitz RR, MacCluer JW, Howard BV, North KE, Cole SA.	Am J Hum Genet. 2018 Mar 1;102(3):375-400. doi: 10.1016/j.ajhg.2018.01.015. Epub 2018 Feb 15.	Franceschini N	Hum Genet	2010	2009-11-19	PubMed	Journal Article	No	Irrelevant Topic	No	Irrelevant Topic
317	PM317	23575227	PMC3736865	10.1093/hmg/ddt168	The chromosome 3q25 genomic region is associated with measures of adiposity in newborns in a multi-ethnic GW association study	Urbanek M, Hayes MG, Armstrong LL, Morrison J, Lowe LP, Badon SE, Scheftner D, Pluzhnikov A, Levine D, Laurie CC, McHugh C, Ackerman CM, Mirel DB, Doheny KF, Guo C, Scholtens DM, Dyer AR, Metzger BE, Reddy TE, Cox NJ, Lowe WL Jr; HAPO Study Cooperative Research Group.	Am J Hum Genet. 2018 Mar 1;102(3):375-400. doi: 10.1016/j.ajhg.2018.01.015. Epub 2018 Feb 15.	Urbanek M	Hum Mol Genet	2013	2013-04-12	PubMed	Journal Article	No	Irrelevant Topic	No	Irrelevant Topic
318	PM318	29304377	PMC5777450	10.1016/j.ajhg.2017.11.011	The Comoros Show the Earliest Austronesian Gene Flow into the Swahili Corridor	Brucato N, Fernandes V, MaziÃ¨res S, Kusuma P, Cox MP, Ng'ang'a JW, Omar M, Simeone-Senelle MC, Frassati C, Alshamali F, Fin B, Boland A, Deleuze JF, Stoneking M, Adelaar A, Crowther A, Boivin N, Pereira L, Bailly P, Chiaroni J, Ricaut FX.	Am J Hum Genet. 2018 Mar 1;102(3):375-400. doi: 10.1016/j.ajhg.2018.01.015. Epub 2018 Feb 15.	Brucato N	Am J Hum Genet	2018	2018-01-06	PubMed	Journal Article	No	Irrelevant Topic	No	Irrelevant Topic
319	PM319	26616214	PMC4674682	10.1038/ncomms10047	The epigenomic landscape of African rainforest hunter-gatherers and farmers	Fagny M, Patin E, MacIsaac JL, Rotival M, Flutre T, Jones MJ, Siddle KJ, Quach H, Harmant C, McEwen LM, Froment A, Heyer E, Gessain A, Betsem E, Mouguiama-Daouda P, Hombert JM, Perry GH, Barreiro LB, Kobor MS, Quintana-Murci L.	Am J Hum Genet. 2018 Mar 1;102(3):375-400. doi: 10.1016/j.ajhg.2018.01.015. Epub 2018 Feb 15.	Fagny M	Nat Commun	2015	2015-12-01	PubMed	Journal Article	No	Irrelevant Topic	No	Irrelevant Topic
320	PM320	25250741	NA	10.1111/nph.13039	The Eucalyptus grandis R2R3-MYB transcription factor family: evidence for woody growth-related evolution and function	Soler M, Camargo EL, Carocha V, Cassan-Wang H, San Clemente H, Savelli B, Hefer CA, Paiva JA, Myburg AA, Grima-Pettenati J.	Am J Hum Genet. 2018 Mar 1;102(3):375-400. doi: 10.1016/j.ajhg.2018.01.015. Epub 2018 Feb 15.	Soler M	New Phytol	2015	2014-09-25	PubMed	Journal Article	No	Irrelevant Topic	No	Irrelevant Topic
321	PM321	25487263	NA	10.3724/SP.J.1005.2014.1195	The evolutionary study of susceptibility genes for essential hypertension	Ji L, Qian H, Xu J.	Am J Hum Genet. 2018 Mar 1;102(3):375-400. doi: 10.1016/j.ajhg.2018.01.015. Epub 2018 Feb 15.	Ji L	Yi Chuan	2014	2014-12-10	PubMed	Review	Yes	GWAS	No	Review
322	PM322	27618452	PMC5042863	10.1038/ng.3667	The genetics of blood pressure regulation and its target organs from association studies in 342,415 individuals	Ehret GB, Ferreira T, Chasman DI, Jackson AU, Schmidt EM, Johnson T, Thorleifsson G, Luan J, Donnelly LA, Kanoni S, Petersen AK, Pihur V, Strawbridge RJ, Shungin D, Hughes MF, Meirelles O, Kaakinen M, Bouatia-Naji N, Kristiansson K, Shah S, Kleber ME, Guo X, LyytikÃ¤inen LP, Fava C, Eriksson N, Nolte IM, Magnusson PK, Salfati EL, Rallidis LS, Theusch E, Smith AJP, Folkersen L, Witkowska K, Pers T…	Nat Genet. 2016 Oct;48(10):1171-1184. doi: 10.1038/ng.3667. Epub 2016 Sep 12.	Ehret GB	Nat Genet	2016	2016-09-13	PubMed	Journal Article	Yes	GWAS	no	Non-African	128,272 SNPs from targeted and GW arrays: Study in Europeans. Replication in non-Eurpean - PRS replication
323	PM323	19397801	PMC2679724	10.1186/1471-2350-10-37	The mitochondrial DNA T16189C polymorphism and HIV-associated cardiomyopathy: a genotype-phenotype association study	Shaboodien G, Engel ME, Syed FF, Poulton J, Badri M, Mayosi BM.	Am J Hum Genet. 2018 Mar 1;102(3):375-400. doi: 10.1016/j.ajhg.2018.01.015. Epub 2018 Feb 15.	Shaboodien G	BMC Med Genet	2009	2009-04-29	PubMed	Journal Article	No	Irrelevant Topic	No	Irrelevant Topic
324	PM324	30471158	NA	10.1111/mec.14957	The population genomics of multiple tsetse fly (Glossina fuscipes fuscipes) admixture zones in Uganda	Saarman NP, Opiro R, Hyseni C, Echodu R, Opiyo EA, Dion K, Johnson T, Aksoy S, Caccone A.	Am J Hum Genet. 2018 Mar 1;102(3):375-400. doi: 10.1016/j.ajhg.2018.01.015. Epub 2018 Feb 15.	Saarman NP	Mol Ecol	2019	2018-11-25	PubMed	Journal Article	No	Irrelevant Topic	No	Irrelevant Topic
325	PM325	25027322	PMC4240197	10.1093/hmg/ddu362	The ras responsive transcription factor RREB1 is a novel candidate gene for type 2 diabetes associated end-stage kidney disease	Bonomo JA, Guan M, Ng MC, Palmer ND, Hicks PJ, Keaton JM, Lea JP, Langefeld CD, Freedman BI, Bowden DW.	Am J Hum Genet. 2018 Mar 1;102(3):375-400. doi: 10.1016/j.ajhg.2018.01.015. Epub 2018 Feb 15.	Bonomo JA	Hum Mol Genet	2014	2014-07-17	PubMed	Journal Article	No	Irrelevant Topic	No	Irrelevant Topic
326	PM326	20631015	PMC2936061	10.1210/jc.2010-0270	The relationship between peroxisome proliferator-activated receptor-gamma and renin: a human genetics study	Underwood PC, Sun B, Williams JS, Pojoga LH, Chamarthi B, Lasky-Su J, Raby BA, Hopkins PN, Jeunemaitre X, Brown NJ, Adler GK, Williams GH.	Am J Hum Genet. 2018 Mar 1;102(3):375-400. doi: 10.1016/j.ajhg.2018.01.015. Epub 2018 Feb 15.	Underwood PC	J Clin Endocrinol Metab	2010	2010-07-16	PubMed	Journal Article	No	Irrelevant Topic	No	Irrelevant Topic
327	PM327	25765051	PMC4374048	10.1159/000375373	The role of rare variants in systolic blood pressure: analysis of ExomeChip data in HyperGEN African Americans	Sung YJ, Basson J, Cheng N, Nguyen KD, Nandakumar P, Hunt SC, Arnett DK, DÃ¡vila-RomÃ¡n VG, Rao DC, Chakravarti A.	Am J Hum Genet. 2018 Mar 1;102(3):375-400. doi: 10.1016/j.ajhg.2018.01.015. Epub 2018 Feb 15.	Sung YJ	Hum Hered	2015	2015-03-14	PubMed	Journal Article	Yes	GWAS	No	Targeted/Non-GW Arrays	ExomeChip; exome array not GWAS; 94,595 rare and low-frequency SNPs
328	PM328	24400021	PMC3872290	10.3389/fgene.2013.00304	The role of SNP-loop diuretic interactions in hypertension across ethnic groups in HyperGEN	de Las Fuentes L, Sung YJ, Schwander KL, Kalathiveetil S, Hunt SC, Arnett DK, Rao DC.	Am J Hum Genet. 2018 Mar 1;102(3):375-400. doi: 10.1016/j.ajhg.2018.01.015. Epub 2018 Feb 15.	de Las Fuentes L	Front Genet	2013	2014-01-09	PubMed	Journal Article	Yes	GWAS	No	Clinical Study	gene drug interaction
329	PM329	27618447	PMC5056636	10.1038/ng.3654	Trans-ancestry meta-analyses identify rare and common variants associated with blood pressure and hypertension	Surendran P, Drenos F, Young R, Warren H, Cook JP, Manning AK, Grarup N, Sim X, Barnes DR, Witkowska K, Staley JR, Tragante V, Tukiainen T, Yaghootkar H, Masca N, Freitag DF, Ferreira T, Giannakopoulou O, Tinker A, Harakalova M, Mihailov E, Liu C, Kraja AT, Fallgaard Nielsen S, Rasheed A, Samuel M, Zhao W, Bonnycastle LL, Jackson AU, Narisu N, Swift AJ, Southam L, Marten J, Huyghe JR, StanÄÃ¡kov…	Nat Genet. 2016 Oct;48(10):1151-1161. doi: 10.1038/ng.3654. Epub 2016 Sep 12.	Surendran P	Nat Genet	2016	2016-09-13	PubMed	Journal Article	Yes	GWAS Cat	No	Targeted/Non-GW Arrays	Meta-Analysis; Targeted genotyping array [Exome array]
330	PM330	30578418	PMC6365102	10.1038/s41588-018-0303-9	Trans-ethnic association study of blood pressure determinants in over 750,000 individuals	Giri A, Hellwege JN, Keaton JM, Park J, Qiu C, Warren HR, Torstenson ES, Kovesdy CP, Sun YV, Wilson OD, Robinson-Cohen C, Roumie CL, Chung CP, Birdwell KA, Damrauer SM, DuVall SL, Klarin D, Cho K, Wang Y, Evangelou E, Cabrera CP, Wain LV, Shrestha R, Mautz BS, Akwo EA, Sargurupremraj M, Debette S, Boehnke M, Scott LJ, Luan J, Zhao JH, Willems SM, ThÃ©riault S, Shah N, Oldmeadow C, Almgren P, Li-G…	Nat Genet. 2019 Jan;51(1):51-62. doi: 10.1038/s41588-018-0303-9. Epub 2018 Dec 21.	Giri A	Nat Genet	2019	2018-12-23	PubMed	Journal Article	Yes	GWAS Cat	Yes	Meets Criteria	Post experiment in mice
331	PM331	27321945	PMC5005440	10.1016/j.ajhg.2016.05.006	Trans-ethnic Meta-analysis and Functional Annotation Illuminates theÂ Genetic Architecture of Fasting Glucose and Insulin	Liu CT, Raghavan S, Maruthur N, Kabagambe EK, Hong J, Ng MC, Hivert MF, Lu Y, An P, Bentley AR, Drolet AM, Gaulton KJ, Guo X, Armstrong LL, Irvin MR, Li M, Lipovich L, Rybin DV, Taylor KD, Agyemang C, Palmer ND, Cade BE, Chen WM, Dauriz M, Delaney JA, Edwards TL, Evans DS, Evans MK, Lange LA, Leong A, Liu J, Liu Y, Nayak U, Patel SR, Porneala BC, Rasmussen-Torvik LJ, Snijder MB, Stallings SC, Tan…	Am J Hum Genet. 2018 Mar 1;102(3):375-400. doi: 10.1016/j.ajhg.2018.01.015. Epub 2018 Feb 15.	Liu CT	Am J Hum Genet	2016	2016-06-21	PubMed	Journal Article	No	Irrelevant Topic	No	Irrelevant Topic
332	PM332	31647587	PMC6986323	10.1002/gepi.22267	Transethnic meta-analysis of metabolic syndrome in a multiethnic study	Willems EL, Wan JY, Norden-Krichmar TM, Edwards KL, Santorico SA.	Genet Epidemiol. 2020 Jan;44(1):16-25. doi: 10.1002/gepi.22267. Epub 2019 Oct 24.	Willems EL	Genet Epidemiol	2020	2019-10-25	PubMed	Journal Article	Yes	GWAS Cat	Yes	Meets Criteria	MetS = diff phenotype, Meta-analysis, GWAS cat states 281 African American individuals from 73 families for SBP & DBP; reports SBP and DBP as separate traits in the GWAS cat
333	PM333	25201287	PMC4362777	10.1038/tpj.2014.46	Transethnic meta-analysis suggests genetic variation in the HEME pathway influences potassium response in patients treated with hydrochlorothiazide	Del-Aguila JL, Cooper-DeHoff RM, Chapman AB, Gums JG, Beitelshees AL, Bailey K, Turner ST, Johnson JA, Boerwinkle E.	Am J Hum Genet. 2018 Mar 1;102(3):375-400. doi: 10.1016/j.ajhg.2018.01.015. Epub 2018 Feb 15.	Del-Aguila JL	Pharmacogenomics J	2015	2014-09-10	PubMed	Journal Article	No	Irrelevant Topic	No	Irrelevant Topic
334	PM334	16172425	NA	10.1161/01.HYP.0000184249.20016.bb	Two major QTLs and several others relate to factors of metabolic syndrome in the family blood pressure program	Kraja AT, Rao DC, Weder AB, Cooper R, Curb JD, Hanis CL, Turner ST, de Andrade M, Hsiung CA, Quertermous T, Zhu X, Province MA.	Am J Hum Genet. 2018 Mar 1;102(3):375-400. doi: 10.1016/j.ajhg.2018.01.015. Epub 2018 Feb 15.	Kraja AT	Hypertension	2005	2005-09-21	PubMed	Journal Article	Yes	GWLA	No	Pre-2007	Non-African
335	PM335	24122314	NA	10.1007/s12035-013-8561-0	Two novel susceptibility SNPs for ischemic stroke using exome sequencing in Chinese Han population	Zhang Y, Tong Y, Zhang Y, Ding H, Zhang H, Geng Y, Zhang R, Ke Y, Han J, Yan Z, Zhou L, Wu T, Hu FB, Wang D, Cheng J.	Am J Hum Genet. 2018 Mar 1;102(3):375-400. doi: 10.1016/j.ajhg.2018.01.015. Epub 2018 Feb 15.	Zhang Y	Mol Neurobiol	2014	2013-10-15	PubMed	Journal Article	No	Irrelevant Topic	No	Irrelevant Topic
336	PM336	31675503	NA	10.1016/j.cell.2019.10.004	Uganda Genome Resource Enables Insights into Population History and Genomic Discovery in Africa	Gurdasani D, Carstensen T, Fatumo S, Chen G, Franklin CS, Prado-Martinez J, Bouman H, Abascal F, Haber M, Tachmazidou I, Mathieson I, Ekoru K, DeGorter MK, Nsubuga RN, Finan C, Wheeler E, Chen L, Cooper DN, Schiffels S, Chen Y, Ritchie GRS, Pollard MO, Fortune MD, Mentzer AJ, Garrison E, BergstrÃ¶m A, Hatzikotoulas K, Adeyemo A, Doumatey A, Elding H, Wain LV, Ehret G, Auer PL, Kooperberg CL, Rein…	Cell. 2019 Oct 31;179(4):984-1002.e36. doi: 10.1016/j.cell.2019.10.004.	Gurdasani D	Cell	2019	2019-11-02	PubMed	Journal Article	Yes	GWAS Cat	Yes	Meets Criteria	Measured SBP & DBP in GWAS cat but results in in paper for BP/HTN only; GWAS cat shows measured traits for SBP & DBP but no associations reported
337	PM337	26077875	PMC4469103	10.1186/s12910-015-0035-7	Understandings of genomic research in developing countries: a qualitative study of the views of MalariaGEN participants in Mali	Traore K, Bull S, Niare A, Konate S, Thera MA, Kwiatkowski D, Parker M, Doumbo OK.	Am J Hum Genet. 2018 Mar 1;102(3):375-400. doi: 10.1016/j.ajhg.2018.01.015. Epub 2018 Feb 15.	Traore K	BMC Med Ethics	2015	2015-06-17	PubMed	Journal Article	No	Irrelevant Topic	No	Irrelevant Topic
338	PM338	31065383	PMC6466913	10.1155/2019/8094049	Urinary Uromodulin Levels and UMOD Variants in Black South Africans with Hypertension-Attributed Chronic Kidney Disease	Nqebelele NU, Dickens C, Dix-Peek T, Duarte R, Naicker S.	Am J Hum Genet. 2018 Mar 1;102(3):375-400. doi: 10.1016/j.ajhg.2018.01.015. Epub 2018 Feb 15.	Nqebelele NU	Int J Nephrol	2019	2019-05-09	PubMed	Journal Article	Yes	GWAS	No	Replication Study Only	Replication UMOD locus; BP not main outcomes, not GWAS
339	PM339	27736895	PMC5063457	10.1371/journal.pone.0164132	Variant Discovery and Fine Mapping of Genetic Loci Associated with Blood Pressure Traits in Hispanics and African Americans	Franceschini N, Carty CL, Lu Y, Tao R, Sung YJ, Manichaikul A, Haessler J, Fornage M, Schwander K, Zubair N, Bien S, Hindorff LA, Guo X, Bielinski SJ, Ehret G, Kaufman JD, Rich SS, Carlson CS, Bottinger EP, North KE, Rao DC, Chakravarti A, Barrett PQ, Loos RJ, Buyske S, Kooperberg C.	PLoS One. 2016 Oct 13;11(10):e0164132. doi: 10.1371/journal.pone.0164132. eCollection 2016.	Franceschini N	PLoS One	2016	2016-10-14	PubMed	Journal Article	Yes	GWAS Cat	No	Targeted/Non-GW Arrays	Targeted genotyping array [MetaboChip]
340	PM340	25552592	PMC4378661	10.1161/CIRCGENETICS.114.000481	Variants for HDL-C, LDL-C, and triglycerides identified from admixture mapping and fine-mapping analysis in African American families	Shetty PB, Tang H, Feng T, Tayo B, Morrison AC, Kardia SL, Hanis CL, Arnett DK, Hunt SC, Boerwinkle E; Candidate Gene Association Resource (CARe) Consortium, Rao DC, Cooper RS, Risch N, Zhu X.	Am J Hum Genet. 2018 Mar 1;102(3):375-400. doi: 10.1016/j.ajhg.2018.01.015. Epub 2018 Feb 15.	Shetty PB	Circ Cardiovasc Genet	2015	2015-01-02	PubMed	Journal Article	No	Irrelevant Topic	No	Irrelevant Topic
341	PM341	21850057	PMC3406604	10.1038/ajh.2011.140	Variants on chromosome 6p22.3 associated with blood pressure in the HyperGEN study: follow-up of FBPP quantitative trait loci	Simino J, Shi G, Arnett D, Broeckel U, Hunt SC, Rao DC.	Am J Hum Genet. 2018 Mar 1;102(3):375-400. doi: 10.1016/j.ajhg.2018.01.015. Epub 2018 Feb 15.	Simino J	Am J Hypertens	2011	2011-08-19	PubMed	Journal Article	Yes	GWLA	No	Non-GWAS
342	PM342	22984453	PMC3439482	10.1371/journal.pone.0043931	Variation in the maternal corticotrophin releasing hormone-binding protein (CRH-BP) gene and birth weight in Blacks, Hispanics and Whites	Wadhwa PD, Simhan HN, Entringer S, Buss C, Smith R, Hobel CJ, Farhana N, Shimmin L, Hixson JE, Sing CF.	Am J Hum Genet. 2018 Mar 1;102(3):375-400. doi: 10.1016/j.ajhg.2018.01.015. Epub 2018 Feb 15.	Wadhwa PD	PLoS One	2012	2012-09-18	PubMed	Journal Article	No	Irrelevant Topic	No	Irrelevant Topic
343	PM343	29503979	PMC5831560	10.23937/2474-3690/1510025	Whole exome analyses to examine the impact of rare variants on left ventricular traits in African American participants from the HyperGEN and GENOA studies	Do AN, Zhao W, Srinivasasainagendra V, Aslibekyan S, Tiwari HK, Limdi N, Shah SJ, Zhi D, Broeckel U, Gu CC, Rao DC, Schwander K, Smith JA, Kardia SLR, Arnett DK, Irvin MR.	Am J Hum Genet. 2018 Mar 1;102(3):375-400. doi: 10.1016/j.ajhg.2018.01.015. Epub 2018 Feb 15.	Do AN	J Hypertens Manag	2017	2018-03-06	PubMed	Journal Article	No	Irrelevant Topic	No	Irrelevant Topic
344	PM344	31653940	PMC6814805	10.1038/s41598-019-51812-7	Whole genome sequencing, analyses of drug resistance-conferring mutations, and correlation with transmission of Mycobacterium tuberculosis carrying katG-S315T in Hanoi, Vietnam	Hang NTL, Hijikata M, Maeda S, Thuong PH, Ohashi J, Van Huan H, Hoang NP, Miyabayashi A, Cuong VC, Seto S, Van Hung N, Keicho N.	Am J Hum Genet. 2018 Mar 1;102(3):375-400. doi: 10.1016/j.ajhg.2018.01.015. Epub 2018 Feb 15.	Hang NTL	Sci Rep	2019	2019-10-27	PubMed	Journal Article	No	Irrelevant Topic	No	Irrelevant Topic
345	S2	22015375	NA	10.1373/clinchem.2011.172759	9p21 and the genetic revolution for coronary artery disease	Roberts R, Stewart AF.	Clin Chem. 2012 Jan;58(1):104-12. doi: 10.1373/clinchem.2011.172759. Epub 2011 Oct 20.	Roberts R	Clin Chem	2012	2011-10-22	Scopus	Journal Article	No	Irrelevant Topic	No	Irrelevant Topic
346	S3	21385855	PMC3100700	10.1182/blood-2010-11-317081	A 3-bp deletion in the HBS1L-MYB intergenic region on chromosome 6q23 is associated with HbF expression	Farrell JJ, Sherva RM, Chen ZY, Luo HY, Chu BF, Ha SY, Li CK, Lee AC, Li RC, Li CK, Yuen HL, So JC, Ma ES, Chan LC, Chan V, Sebastiani P, Farrer LA, Baldwin CT, Steinberg MH, Chui DH.	Blood. 2011 May 5;117(18):4935-45. doi: 10.1182/blood-2010-11-317081. Epub 2011 Mar 8.	Farrell JJ	Blood	2011	2011-03-10	Scopus	Review	No	Irrelevant Topic	No	Irrelevant Topic	Review
347	S5	20529293	PMC2890666	10.1186/1755-8794-3-22	A combined GW linkage and association approach to find susceptibility loci for platelet function phenotypes in European American and African American families with coronary artery disease	Mathias RA, Kim Y, Sung H, Yanek LR, Mantese VJ, Hererra-Galeano JE, Ruczinski I, Wilson AF, Faraday N, Becker LC, Becker DM.	BMC Med Genomics. 2010 Jun 7;3:22. doi: 10.1186/1755-8794-3-22.	Mathias RA	BMC Med Genomics	2010	2010-06-10	Scopus	Journal Article	No	Irrelevant Topic	No	Irrelevant Topic
348	S7	21270820	PMC3079521	10.1038/jhg.2010.171	A common variant in the CDKN2B gene on chromosome 9p21 protects against coronary artery disease in Americans of African ancestry	Kral BG, Mathias RA, Suktitipat B, Ruczinski I, Vaidya D, Yanek LR, Quyyumi AA, Patel RS, Zafari AM, Vaccarino V, Hauser ER, Kraus WE, Becker LC, Becker DM.	J Hum Genet. 2011 Mar;56(3):224-9. doi: 10.1038/jhg.2010.171. Epub 2011 Jan 27.	Kral BG	J Hum Genet	2011	2011-01-29	Scopus	Journal Article	No	Irrelevant Topic	No	Irrelevant Topic
349	S16	23219444	PMC3935318	10.1016/j.jpeds.2012.10.059	A GW methylation study of severe vitamin D deficiency in African American adolescents	Zhu H, Wang X, Shi H, Su S, Harshfield GA, Gutin B, Snieder H, Dong Y.	J Pediatr. 2013 May;162(5):1004-9.e1. doi: 10.1016/j.jpeds.2012.10.059. Epub 2012 Dec 7.	Zhu H	J Pediatr	2013	2012-12-11	Scopus	Journal Article	No	Irrelevant Topic	No	Irrelevant Topic
350	S19	11734540	NA	10.1093/hmg/10.24.2751	A GW scan for coronary heart disease suggests in Indo-Mauritians a susceptibility locus on chromosome 16p13 and replicates linkage with the metabolic syndrome on 3q27	Francke S, Manraj M, Lacquemant C, Lecoeur C, LeprÃªtre F, Passa P, Hebe A, Corset L, Yan SL, Lahmidi S, Jankee S, Gunness TK, Ramjuttun US, Balgobin V, Dina C, Froguel P.	Hum Mol Genet. 2001 Nov 15;10(24):2751-65. doi: 10.1093/hmg/10.24.2751.	Francke S	Hum Mol Genet	2001	2001-12-06	Scopus	Journal Article	Yes	GWLA	No	Pre-2007
351	S20	12925555	NA	10.1161/01.HYP.0000087890.33245.41	A GW scan for urinary albumin excretion in hypertensive families	Freedman BI, Beck SR, Rich SS, Heiss G, Lewis CE, Turner S, Province MA, Schwander KL, Arnett DK, Mellen BG; HyperGEN Investigators.	Hypertension. 2003 Sep;42(3):291-6. doi: 10.1161/01.HYP.0000087890.33245.41. Epub 2003 Aug 18.	Freedman BI	Hypertension	2003	2003-08-20	Scopus	Journal Article	Yes	GWLA	No	Pre-2007
352	S26	31891604	PMC6938343	10.1371/journal.pone.0226771	A phenome-wide association study (PheWAS) in the Population Architecture using Genomics and Epidemiology (PAGE) study reveals potential pleiotropy in African Americans	Pendergrass SA, Buyske S, Jeff JM, Frase A, Dudek S, Bradford Y, Ambite JL, Avery CL, Buzkova P, Deelman E, Fesinmeyer MD, Haiman C, Heiss G, Hindorff LA, Hsu CN, Jackson RD, Lin Y, Le Marchand L, Matise TC, Monroe KR, Moreland L, North KE, Park SL, Reiner A, Wallace R, Wilkens LR, Kooperberg C, Ritchie MD, Crawford DC.	PLoS One. 2019 Dec 31;14(12):e0226771. doi: 10.1371/journal.pone.0226771. eCollection 2019.	Pendergrass SA	PLoS One	2019	2020-01-01	Scopus	Journal Article	No	Irrelevant Topic	No	Irrelevant Topic
353	S28	22012986	NA	10.1161/CIRCGENETICS.110.959064	A rare variant at the KYNU gene is associated with kynureninase activity and essential hypertension in the Han Chinese population	Zhang Y, Shen J, He X, Zhang K, Wu S, Xiao B, Zhou X, Phillips RS, Gao P, Jeunemaitre X, Zhu D.	Circ Cardiovasc Genet. 2011 Dec;4(6):687-94. doi: 10.1161/CIRCGENETICS.110.959064. Epub 2011 Oct 19.	Zhang Y	Circ Cardiovasc Genet	2011	2011-10-21	Scopus	Journal Article	Yes	GWLA	No	Targeted/Non-GW Arrays
354	S31	21350496	NA	10.1038/ng0311-178	A twist on admixture mapping	Chanock SJ.	Nat Genet. 2011 Mar;43(3):178-9. doi: 10.1038/ng0311-178.	Chanock SJ	Nat Genet	2011	2011-02-26	Scopus	Journal Article	No	Irrelevant Topic	No	Non-Journal Article	Comment
355	S32	22092036	PMC3285565	10.2217/pgs.11.122	Accuracy of various human NAT2 SNP genotyping panels to infer rapid, intermediate and slow acetylator phenotypes	Hein DW, Doll MA.	Pharmacogenomics. 2012 Jan;13(1):31-41. doi: 10.2217/pgs.11.122. Epub 2011 Nov 17.	Hein DW	Pharmacogenomics	2012	2011-11-19	Scopus	Journal Article	No	Irrelevant Topic	No	Irrelevant Topic
356	S35	28408707	PMC5396391	10.1161/CIRCGENETICS.116.001569	Admixture Mapping of Subclinical Atherosclerosis and Subsequent Clinical Events Among African Americans in 2 Large Cohort Studies	Shendre A, Wiener H, Irvin MR, Zhi D, Limdi NA, Overton ET, Wassel CL, Divers J, Rotter JI, Post WS, Shrestha S.	Circ Cardiovasc Genet. 2017 Apr;10(2):e001569. doi: 10.1161/CIRCGENETICS.116.001569.	Shendre A	Circ Cardiovasc Genet	2017	2017-04-15	Scopus	Journal Article	No	Irrelevant Topic	No	Irrelevant Topic
357	S43	28067407	PMC5719883	10.1111/ahg.12184	Analysis of Whole Exome Sequencing with Cardiometabolic Traits Using Family-Based Linkage and Association in the IRAS Family Study	Tabb KL, Hellwege JN, Palmer ND, Dimitrov L, Sajuthi S, Taylor KD, Ng MC, Hawkins GA, Chen YI, Brown WM, McWilliams D, Williams A, Lorenzo C, Norris JM, Long J, Rotter JI, Curran JE, Blangero J, Wagenknecht LE, Langefeld CD, Bowden DW.	Ann Hum Genet. 2017 Mar;81(2):49-58. doi: 10.1111/ahg.12184. Epub 2017 Jan 9.	Tabb KL	Ann Hum Genet	2017	2017-01-10	Scopus	Journal Article	Yes	GWLA	No	Non-BP/HTN	Whole Exome Sequencing
358	S44	31710572	NA	10.1146/annurev-physiol-021119-034345	APOL1 and Kidney Disease: From Genetics to Biology	Friedman DJ, Pollak MR.	Annu Rev Physiol. 2020 Feb 10;82:323-342. doi: 10.1146/annurev-physiol-021119-034345. Epub 2019 Nov 11.	Friedman DJ	Annu Rev Physiol	2020	2019-11-12	Scopus	Journal Article	No	Irrelevant Topic	No	Irrelevant Topic
359	S45	29110756	NA	10.1016/j.semnephrol.2017.07.002	APOL1 Nephropathy: A Population Genetics and Evolutionary Medicine Detective Story	Kruzel-Davila E, Wasser WG, Skorecki K.	Semin Nephrol. 2017 Nov;37(6):490-507. doi: 10.1016/j.semnephrol.2017.07.002.	Kruzel-Davila E	Semin Nephrol	2017	2017-11-08	Scopus	Journal Article	No	Irrelevant Topic	No	Irrelevant Topic
360	S48	24779372	PMC4236814	10.1186/1471-2164-15-319	Applying GW gene-based expression quantitative trait locus mapping to study population ancestry and pharmacogenetics	Yang HC, Lin CW, Chen CW, Chen JJ.	BMC Genomics. 2014 Apr 29;15:319. doi: 10.1186/1471-2164-15-319.	Yang HC	BMC Genomics	2014	2014-05-01	Scopus	Journal Article	No	Irrelevant Topic	No	Irrelevant Topic
361	S49	29363220	PMC5990370	10.1111/tri.13119	Applying genomics in heart transplantation	Keating BJ, Pereira AC, Snyder M, Piening BD.	Transpl Int. 2018 Mar;31(3):278-290. doi: 10.1111/tri.13119. Epub 2018 Feb 12.	Keating BJ	Transpl Int	2018	2018-01-25	Scopus	Journal Article	No	Irrelevant Topic	No	Irrelevant Topic
362	S53	23552988	PMC4023295	10.1093/aje/kws330	Association of functional polymorphism rs2231142 (Q141K) in the ABCG2 gene with serum uric acid and gout in 4 US populations: the PAGE Study	Zhang L, Spencer KL, Voruganti VS, Jorgensen NW, Fornage M, Best LG, Brown-Gentry KD, Cole SA, Crawford DC, Deelman E, Franceschini N, Gaffo AL, Glenn KR, Heiss G, Jenny NS, Kottgen A, Li Q, Liu K, Matise TC, North KE, Umans JG, Kao WH.	Am J Epidemiol. 2013 May 1;177(9):923-32. doi: 10.1093/aje/kws330. Epub 2013 Apr 3.	Zhang L	Am J Epidemiol	2013	2013-04-05	Scopus	Journal Article	No	Irrelevant Topic	No	Irrelevant Topic
363	S54	28417008	PMC5381071	10.1186/s40608-017-0145-5	Association of gene coding variation and resting metabolic rate in a multi-ethnic sample of children and adults	Hellwege JN, Velez Edwards DR, Acra S, Chen K, Buchowski MS, Edwards TL.	BMC Obes. 2017 Apr 5;4:12. doi: 10.1186/s40608-017-0145-5. eCollection 2017.	Hellwege JN	BMC Obes	2017	2017-04-19	Scopus	Journal Article	No	Irrelevant Topic	No	Irrelevant Topic
364	S59	24575123	PMC3918651	10.3389/fgene.2014.00022	Associations of adiponectin with individual European ancestry in African Americans: the Jackson Heart Study	Bidulescu A, Choudhry S, Musani SK, Buxbaum SG, Liu J, Rotimi CN, Wilson JG, Taylor HA, Gibbons GH.	Front Genet. 2014 Feb 10;5:22. doi: 10.3389/fgene.2014.00022. eCollection 2014.	Bidulescu A	Front Genet	2014	2014-02-28	Scopus	Journal Article	No	Irrelevant Topic	No	Irrelevant Topic
365	S60	24072593	NA	10.1007/s10741-013-9409-4	Atrial fibrillation and heart failure: intersecting populations, morbidities, and mortality	Dickinson O, Chen LY, Francis GS.	Heart Fail Rev. 2014 May;19(3):285-93. doi: 10.1007/s10741-013-9409-4.	Dickinson O	Heart Fail Rev	2014	2013-09-28	Scopus	Journal Article	No	Irrelevant Topic	No	Irrelevant Topic
366	S68	22377349	PMC3334570	10.1186/gb-2012-13-2-r15	Characterizing linkage disequilibrium and evaluating imputation power of human genomic insertion-deletion polymorphisms	Lu JT, Wang Y, Gibbs RA, Yu F.	Genome Biol. 2012 Feb 29;13(2):R15. doi: 10.1186/gb-2012-13-2-r15.	Lu JT	Genome Biol	2012	2012-03-02	Scopus	Journal Article	No	Irrelevant Topic	No	Irrelevant Topic
367	S69	28198392	PMC5437893	10.1038/ejhg.2016.175	Coffee consumption is associated with DNA methylation levels of human blood	Chuang YH, Quach A, Absher D, Assimes T, Horvath S, Ritz B.	Eur J Hum Genet. 2017 May;25(5):608-616. doi: 10.1038/ejhg.2016.175. Epub 2017 Feb 15.	Chuang YH	Eur J Hum Genet	2017	2017-02-16	Scopus	Journal Article	No	Irrelevant Topic	No	Irrelevant Topic
368	S70	31194608	PMC6613666	10.1200/JGO.18.00226	Collaborative Molecular Epidemiology Study of Metabolic Dysregulation, DNA Methylation, and Breast Cancer Risk Among Nigerian Women: MEND Study Objectives and Design	Akinyemiju T, Salako O, Daramola A, Alatise O, Adeniyi A, Ogun G, Ayandipo O, Olajide T, Olasehinde O, Arowolo O, Adisa A, Afuwape O, Olusanya A, Adegoke A, Ojo A, Tollefsbol T, Arnett D.	J Glob Oncol. 2019 Jun;5:1-9. doi: 10.1200/JGO.18.00226.	Akinyemiju T	J Glob Oncol	2019	2019-06-14	Scopus	Journal Article	No	Irrelevant Topic	No	Irrelevant Topic
369	S72	26789557	PMC4738145	10.1016/j.atherosclerosis.2015.11.034	Common genetic variants and subclinical atherosclerosis: The Multi-Ethnic Study of Atherosclerosis (MESA)	Vargas JD, Manichaikul A, Wang XQ, Rich SS, Rotter JI, Post WS, Polak JF, Budoff MJ, Bluemke DA.	Atherosclerosis. 2016 Feb;245:230-6. doi: 10.1016/j.atherosclerosis.2015.11.034. Epub 2015 Dec 8.	Vargas JD	Atherosclerosis	2016	2016-01-21	Scopus	Journal Article	No	Irrelevant Topic	No	Irrelevant Topic
370	S85	27149122	PMC4858216	10.1371/journal.pgen.1006034	Discovery of Genetic Variation on Chromosome 5q22 Associated with Mortality in Heart Failure	Smith JG, Felix JF, Morrison AC, Kalogeropoulos A, Trompet S, Wilk JB, GidlÃ¶f O, Wang X, Morley M, Mendelson M, Joehanes R, Ligthart S, Shan X, Bis JC, Wang YA, SjÃ¶gren M, Ngwa J, Brandimarto J, Stott DJ, Aguilar D, Rice KM, Sesso HD, Demissie S, Buckley BM, Taylor KD, Ford I, Yao C, Liu C; CHARGE-SCD consortium; EchoGen consortium; QT-IGC consortium; CHARGE-QRS consortium, Sotoodehnia N, van d…	PLoS Genet. 2016 May 5;12(5):e1006034. doi: 10.1371/journal.pgen.1006034. eCollection 2016 May.	Smith JG	PLoS Genet	2016	2016-05-06	Scopus	Journal Article	No	Irrelevant Topic	No	Irrelevant Topic
371	S87	29225730	PMC5717998	10.1186/s40793-017-0283-x	Draft genome sequences of Bradyrhizobium shewense sp. nov. ERR11(T) and Bradyrhizobium yuanmingense CCBAU 10071(T)	Aserse AA, Woyke T, Kyrpides NC, Whitman WB, LindstrÃ¶m K.	Stand Genomic Sci. 2017 Dec 5;12:74. doi: 10.1186/s40793-017-0283-x. eCollection 2017.	Aserse AA	Stand Genomic Sci	2017	2017-12-12	Scopus	Journal Article	No	Irrelevant Topic	No	Irrelevant Topic
372	S90	18382216	NA	10.1097/HCO.0b013e3282fcd662	Emerging role of pharmacogenomics in heart failure	McNamara DM.	Curr Opin Cardiol. 2008 May;23(3):261-8. doi: 10.1097/HCO.0b013e3282fcd662.	McNamara DM	Curr Opin Cardiol	2008	2008-04-03	Scopus	Journal Article	No	Irrelevant Topic	No	Irrelevant Topic
373	S91	30613420	PMC6307590	10.1136/lupus-2018-000297	Engaging African ancestry participants in SLE clinical trials	Anjorin A, Lipsky P.	Lupus Sci Med. 2018 Dec 11;5(1):e000297. doi: 10.1136/lupus-2018-000297. eCollection 2018.	Anjorin A	Lupus Sci Med	2018	2019-01-08	Scopus	Review	No	Irrelevant Topic	No	Irrelevant Topic	Review
374	S92	23741130	PMC3669488	10.4103/0974-9233.110605	Epidemiology of glaucoma in sub-saharan Africa: prevalence, incidence and risk factors	Kyari F, Abdull MM, Bastawrous A, Gilbert CE, Faal H.	Middle East Afr J Ophthalmol. 2013 Apr-Jun;20(2):111-25. doi: 10.4103/0974-9233.110605.	Kyari F	Middle East Afr J Ophthalmol	2013	2013-06-07	Scopus	Journal Article	No	Irrelevant Topic	No	Irrelevant Topic
375	S95	22476227	NA	10.1038/hr.2012.44	Ethnic differences in genetic predisposition to hypertension	Kato N.	Hypertens Res. 2012 Jun;35(6):574-81. doi: 10.1038/hr.2012.44. Epub 2012 Apr 5.	Kato N	Hypertens Res	2012	2012-04-06	Scopus	Journal Article	Yes	GWAS	No	Review	Good for write-up
376	S99	28792542	PMC5549739	10.1371/journal.pone.0182791	Evidence of selection as a cause for racial disparities in fibroproliferative disease	Hellwege JN, Torstenson ES, Russell SB, Edwards TL, Velez Edwards DR.	PLoS One. 2017 Aug 8;12(8):e0182791. doi: 10.1371/journal.pone.0182791. eCollection 2017.	Hellwege JN	PLoS One	2017	2017-08-10	Scopus	Review	No	Irrelevant Topic	No	Irrelevant Topic	Review
377	S102	29185836	PMC6214797	10.1080/09537104.2017.1384538	Exome-chip meta-analysis identifies association between variation in ANKRD26 and platelet aggregation	Chen MH, Yanek LR, Backman JD, Eicher JD, Huffman JE, Ben-Shlomo Y, Beswick AD, Yerges-Armstrong LM, Shuldiner AR, O'Connell JR, Mathias RA, Becker DM, Becker LC, Lewis JP, Johnson AD, Faraday N.	Platelets. 2019;30(2):164-173. doi: 10.1080/09537104.2017.1384538. Epub 2017 Nov 29.	Chen MH	Platelets	2019	2017-11-30	Scopus	Journal Article	No	Irrelevant Topic	No	Irrelevant Topic
378	S114	18430236	PMC2383879	10.1186/1471-2350-9-33	Genetic and functional association of FAM5C with myocardial infarction	Connelly JJ, Shah SH, Doss JF, Gadson S, Nelson S, Crosslin DR, Hale AB, Lou X, Wang T, Haynes C, Seo D, Crossman DC, Mooser V, Granger CB, Jones CJ, Kraus WE, Hauser ER, Gregory SG.	BMC Med Genet. 2008 Apr 22;9:33. doi: 10.1186/1471-2350-9-33.	Connelly JJ	BMC Med Genet	2008	2008-04-24	Scopus	Review	No	Irrelevant Topic	No	Irrelevant Topic	Review
379	S115	22119407	PMC3259209	10.1053/j.ajkd.2011.09.020	Genetic association and gene-gene interaction analyses in African American dialysis patients with nondiabetic nephropathy	Bostrom MA, Kao WH, Li M, Abboud HE, Adler SG, Iyengar SK, Kimmel PL, Hanson RL, Nicholas SB, Rasooly RS, Sedor JR, Coresh J, Kohn OF, Leehey DJ, Thornley-Brown D, Bottinger EP, Lipkowitz MS, Meoni LA, Klag MJ, Lu L, Hicks PJ, Langefeld CD, Parekh RS, Bowden DW, Freedman BI; Family Investigation of Nephropathy and Diabetes (FIND) Research Group.	Am J Kidney Dis. 2012 Feb;59(2):210-21. doi: 10.1053/j.ajkd.2011.09.020. Epub 2011 Nov 25.	Bostrom MA	Am J Kidney Dis	2012	2011-11-29	Scopus	Journal Article	No	Irrelevant Topic	No	Irrelevant Topic
380	S117	28352986	PMC5429342	10.1007/s00439-017-1782-y	Genetic associations with lipoprotein subfraction measures differ by ethnicity in the multi-ethnic study of atherosclerosis (MESA)	Wang Z, Manichukal A, Goff DC Jr, Mora S, Ordovas JM, Pajewski NM, Post WS, Rotter JI, Sale MM, Santorico SA, Siscovick D, Tsai MY, Arnett DK, Rich S, Frazier-Wood AC.	Hum Genet. 2017 Jun;136(6):715-726. doi: 10.1007/s00439-017-1782-y. Epub 2017 Mar 28.	Wang Z	Hum Genet	2017	2017-03-30	Scopus	Journal Article	No	Irrelevant Topic	No	Irrelevant Topic
381	S124	21967611	NA	10.3109/03630269.2011.615876	Genetic modifiers of sickle cell disease	Thein SL.	Hemoglobin. 2011;35(5-6):589-606. doi: 10.3109/03630269.2011.615876. Epub 2011 Oct 3.	Thein SL	Hemoglobin	2011	2011-10-05	Scopus	Journal Article	No	Irrelevant Topic	No	Irrelevant Topic
382	S125	31710633	PMC6844479	10.1371/journal.pone.0224858	Genetic susceptibility to angiotensin-converting enzyme-inhibitor induced angioedema: A systematic review and evaluation of methodological approaches	Ali HA, Lomholt AF, Mahmoudpour SH, Hermanrud T, Bygum A, von Buchwald C, Jakobsen MA, Rasmussen ER.	PLoS One. 2019 Nov 11;14(11):e0224858. doi: 10.1371/journal.pone.0224858. eCollection 2019.	Ali HA	PLoS One	2019	2019-11-12	Scopus	Journal Article	No	Irrelevant Topic	No	Irrelevant Topic
383	S126	22562581	PMC3422437	10.1007/s00018-012-0996-3	Genetic susceptibility to hypertensive renal disease	Doris PA.	Cell Mol Life Sci. 2012 Nov;69(22):3751-63. doi: 10.1007/s00018-012-0996-3. Epub 2012 May 5.	Doris PA	Cell Mol Life Sci	2012	2012-05-08	Scopus	Journal Article	Yes	Non-GWAS	No	Clinical Study
384	S127	27927781	PMC5407713	10.1681/ASN.2016010069	Genetic Variants Associated with Circulating Parathyroid Hormone	Robinson-Cohen C, Lutsey PL, Kleber ME, Nielson CM, Mitchell BD, Bis JC, Eny KM, Portas L, Eriksson J, Lorentzon M, Koller DL, Milaneschi Y, Teumer A, Pilz S, Nethander M, Selvin E, Tang W, Weng LC, Wong HS, Lai D, Peacock M, Hannemann A, VÃ¶lker U, Homuth G, Nauk M, Murgia F, Pattee JW, Orwoll E, Zmuda JM, Riancho JA, Wolf M, Williams F, Penninx B, Econs MJ, Ryan KA, Ohlsson C, Paterson AD, Psat…	J Am Soc Nephrol. 2017 May;28(5):1553-1565. doi: 10.1681/ASN.2016010069. Epub 2016 Dec 7.	Robinson-Cohen C	J Am Soc Nephrol	2017	2016-12-09	Scopus	Journal Article	No	Irrelevant Topic	No	Irrelevant Topic
385	S129	26486459	PMC4618343	10.1186/s12863-015-0282-0	Genetic variants in the upstream region of activin receptor IIA are associated with female fertility in Japanese Black cattle	Sasaki S, Ibi T, Matsuhashi T, Takeda K, Ikeda S, Sugimoto M, Sugimoto Y.	BMC Genet. 2015 Oct 20;16:123. doi: 10.1186/s12863-015-0282-0.	Sasaki S	BMC Genet	2015	2015-10-22	Scopus	Journal Article	No	Irrelevant Topic	No	Irrelevant Topic
386	S136	25035289	NA	10.1016/j.virol.2014.06.031	Genome of brown tide virus (AaV), the little giant of the Megaviridae, elucidates NCLDV genome expansion and host-virus coevolution	Moniruzzaman M, LeCleir GR, Brown CM, Gobler CJ, Bidle KD, Wilson WH, Wilhelm SW.	Virology. 2014 Oct;466-467:60-70. doi: 10.1016/j.virol.2014.06.031. Epub 2014 Jul 14.	Moniruzzaman M	Virology	2014	2014-07-19	Scopus	Journal Article	No	Irrelevant Topic	No	Irrelevant Topic
387	S137	25492220	NA	10.1007/s00438-014-0964-8	Genome re-sequencing and bioinformatics analysis of a nutraceutical rice	Lin J, Cheng Z, Xu M, Huang Z, Yang Z, Huang X, Zheng J, Lin T.	Mol Genet Genomics. 2015 Jun;290(3):955-67. doi: 10.1007/s00438-014-0964-8. Epub 2014 Dec 10.	Lin J	Mol Genet Genomics	2015	2014-12-11	Scopus	Note	No	Irrelevant Topic	No	Non-Journal Article	Note
388	S141	31793034	NA	10.1111/age.12887	GW analyses reveal the regions involved in the phenotypic diversity in Sicilian pigs	D'Alessandro E, Sottile G, Sardina MT, Criscione A, Bordonaro S, Sutera AM, Zumbo A, Portolano B, Mastrangelo S.	Anim Genet. 2020 Feb;51(1):101-105. doi: 10.1111/age.12887. Epub 2019 Dec 2.	D'Alessandro E	Anim Genet	2020	2019-12-04	Scopus	Journal Article	No	Irrelevant Topic	No	Irrelevant Topic
389	S142	27636371	PMC5026353	10.1371/journal.pone.0163013	GW Analysis Identifies IL-18 and FUCA2 as Novel Genes Associated with Diastolic Function in African Americans with Sickle Cell Disease	Duarte JD, Desai AA, Sysol JR, Abbasi T, Patel AR, Lang RM, Gupta A, Garcia JG, Gordeuk VR, Machado RF.	PLoS One. 2016 Sep 16;11(9):e0163013. doi: 10.1371/journal.pone.0163013. eCollection 2016.	Duarte JD	PLoS One	2016	2016-09-17	Scopus	Journal Article	Yes	GWAS	No	Non-BP/HTN
390	S152	25427668	PMC4418477	10.1159/000367962	GW association studies in Africans and African Americans: expanding the framework of the genomics of human traits and disease	Peprah E, Xu H, Tekola-Ayele F, Royal CD.	Public Health Genomics. 2015;18(1):40-51. doi: 10.1159/000367962. Epub 2014 Nov 26.	Peprah E	Public Health Genomics	2015	2014-11-28	Scopus	Review	Yes	GWAS	No	Review
391	S153	28442506	PMC5540779	10.1158/1078-0432.CCR-17-0429	GW Association Studies of Chemotherapeutic Toxicities: Genomics of Inequality	Mapes B, El Charif O, Al-Sawwaf S, Dolan ME.	Clin Cancer Res. 2017 Aug 1;23(15):4010-4019. doi: 10.1158/1078-0432.CCR-17-0429. Epub 2017 Apr 25.	Mapes B	Clin Cancer Res	2017	2017-04-27	Scopus	Journal Article	No	Irrelevant Topic	No	Irrelevant Topic
392	S156	28598434	PMC5472706	10.1038/ncomms15724	GW association study identifies multiple risk loci for renal cell carcinoma	Scelo G, Purdue MP, Brown KM, Johansson M, Wang Z, Eckel-Passow JE, Ye Y, Hofmann JN, Choi J, Foll M, Gaborieau V, Machiela MJ, Colli LM, Li P, Sampson JN, Abedi-Ardekani B, Besse C, Blanche H, Boland A, Burdette L, Chabrier A, Durand G, Le Calvez-Kelm F, Prokhortchouk E, Robinot N, Skryabin KG, Wozniak MB, Yeager M, Basta-Jovanovic G, Dzamic Z, Foretova L, Holcatova I, Janout V, Mates D, Mukeriy…	Nat Commun. 2017 Jun 9;8:15724. doi: 10.1038/ncomms15724.	Scelo G	Nat Commun	2017	2017-06-10	Scopus	Journal Article	No	Irrelevant Topic	No	Irrelevant Topic
393	S193	25644124	PMC4323122	10.1186/s12870-015-0424-6	GW SNP identification and QTL mapping for black rot resistance in cabbage	Lee J, Izzah NK, Jayakodi M, Perumal S, Joh HJ, Lee HJ, Lee SC, Park JY, Yang KW, Nou IS, Seo J, Yoo J, Suh Y, Ahn K, Lee JH, Choi GJ, Yu Y, Kim H, Yang TJ.	BMC Plant Biol. 2015 Feb 3;15:32. doi: 10.1186/s12870-015-0424-6.	Lee J	BMC Plant Biol	2015	2015-02-04	Scopus	Journal Article	No	Irrelevant Topic	No	Irrelevant Topic
394	S195	30221750	NA	10.1111/jgs.15504	Genomic African and Native American Ancestry and 15-Year Cognitive Trajectory: Bambui Study, Brazil	Lima-Costa MF, Gouveia MH, Cesar CC, Tarazona-Santos E, Stewart R, Ferri CP, Castro-Costa E.	J Am Geriatr Soc. 2018 Oct;66(10):1956-1962. doi: 10.1111/jgs.15504. Epub 2018 Sep 17.	Lima-Costa MF	J Am Geriatr Soc	2018	2018-09-18	Scopus	Journal Article	No	Irrelevant Topic	No	Irrelevant Topic
395	S197	31033190	PMC6742943	10.1111/cts.12643	Genomic Association Analysis Reveals Variants Associated With Blood Pressure Response to Beta-Blockers in European Americans	Singh S, El Rouby N, McDonough CW, Gong Y, Bailey KR, Boerwinkle E, Chapman AB, Gums JG, Turner ST, Cooper-DeHoff RM, Johnson JA.	Clin Transl Sci. 2019 Sep;12(5):497-504. doi: 10.1111/cts.12643. Epub 2019 Jun 4.	Singh S	Clin Transl Sci	2019	2019-04-30	Scopus	Journal Article	Yes	GWAS	No	Clinical Study
396	S199	11463756	NA	10.1161/01.hyp.38.1.30	Genomic scan for exercise blood pressure in the Health, Risk Factors, Exercise Training and Genetics (HERITAGE) Family Study	Rankinen T, An P, Rice T, Sun G, Chagnon YC, Gagnon J, Leon AS, Skinner JS, Wilmore JH, Rao DC, Bouchard C.	Hypertension. 2001 Jul;38(1):30-7. doi: 10.1161/01.hyp.38.1.30.	Rankinen T	Hypertension	2001	2001-07-21	Scopus	Journal Article	Yes	GWLA	No	Pre-2007
397	S201	28338746	NA	10.1093/ajh/hpx021	Genotypic and Phenotypic Heterogeneity-Hurdles and Opportunities in the Quest for Hypertension-Related Genes	Kotchen TA.	Am J Hypertens. 2017 May 1;30(5):466-467. doi: 10.1093/ajh/hpx021.	Kotchen TA	Am J Hypertens	2017	2017-03-25	Scopus	Journal Article	Yes	Non-GWAS	No	Non-Journal Article	COMMENTARY
398	S210	23519866	NA	10.1093/jhered/est012	Identification of a mutation that is associated with the saddle tan and black-and-tan phenotypes in Basset Hounds and Pembroke Welsh Corgis	Dreger DL, Parker HG, Ostrander EA, Schmutz SM.	J Hered. 2013 May-Jun;104(3):399-406. doi: 10.1093/jhered/est012. Epub 2013 Mar 21.	Dreger DL	J Hered	2013	2013-03-23	Scopus	Journal Article	No	Irrelevant Topic	No	Irrelevant Topic
399	S212	23539754	NA	10.1136/jmedgenet-2013-101518	Identification of chromosome 3q28 and ALPK1 as susceptibility loci for chronic kidney disease in Japanese individuals by a GW association study	Yamada Y, Nishida T, Ichihara S, Kato K, Fujimaki T, Oguri M, Horibe H, Yoshida T, Watanabe S, Satoh K, Aoyagi Y, Fukuda M, Sawabe M.	J Med Genet. 2013 Jun;50(6):410-8. doi: 10.1136/jmedgenet-2013-101518. Epub 2013 Mar 28.	Yamada Y	J Med Genet	2013	2013-03-30	Scopus	Journal Article	No	Irrelevant Topic	No	Irrelevant Topic
400	S214	15954915	NA	10.1111/j.1523-1755.2005.00400.x	Identification of podocin (NPHS2) gene mutations in African Americans with nondiabetic end-stage renal disease	Dusel JA, Burdon KP, Hicks PJ, Hawkins GA, Bowden DW, Freedman BI.	Kidney Int. 2005 Jul;68(1):256-62. doi: 10.1111/j.1523-1755.2005.00400.x.	Dusel JA	Kidney Int	2005	2005-06-16	Scopus	Journal Article	No	Irrelevant Topic	No	Irrelevant Topic
401	S215	29333527	PMC5765553	10.1200/PO.17.00059	Impact of Genetic Ancestry on Outcomes in ECOG-ACRIN-E5103	Schneider BP, Shen F, Jiang G, O'Neill A, Radovich M, Li L, Gardner L, Lai D, Foroud T, Sparano JA, Sledge GW Jr, Miller KD.	JCO Precis Oncol. 2017;2017:10.1200/PO.17.00059. doi: 10.1200/PO.17.00059. Epub 2017 Aug 21.	Schneider BP	JCO Precis Oncol	2017	2018-01-16	Scopus	Journal Article	No	Irrelevant Topic	No	Irrelevant Topic
402	S218	22907294	NA	10.1159/000341235	Intracellular pH in the resistance vasculature: regulation and functional implications	Boedtkjer E, Aalkjaer C.	J Vasc Res. 2012;49(6):479-96. doi: 10.1159/000341235. Epub 2012 Aug 18.	Boedtkjer E	J Vasc Res	2012	2012-08-22	Scopus	Journal Article	No	Irrelevant Topic	No	Irrelevant Topic
403	S224	23587283	PMC3717342	10.1016/j.atherosclerosis.2013.02.038	Lack of associations of ten candidate coronary heart disease risk genetic variants and subclinical atherosclerosis in four US populations: the Population Architecture using Genomics and Epidemiology (PAGE) study	Zhang L, Buzkova P, Wassel CL, Roman MJ, North KE, Crawford DC, Boston J, Brown-Gentry KD, Cole SA, Deelman E, Goodloe R, Wilson S, Heiss G, Jenny NS, Jorgensen NW, Matise TC, McClellan BE Jr, Nato AQ Jr, Ritchie MD, Franceschini N, Kao WH.	Atherosclerosis. 2013 Jun;228(2):390-9. doi: 10.1016/j.atherosclerosis.2013.02.038. Epub 2013 Mar 13.	Zhang L	Atherosclerosis	2013	2013-04-17	Scopus	Journal Article	No	Irrelevant Topic	No	Irrelevant Topic
404	S229	8298649	NA	10.1038/ng1293-392	Linkage of Bardet-Biedl syndrome to chromosome 16q and evidence for non-allelic genetic heterogeneity	Kwitek-Black AE, Carmi R, Duyk GM, Buetow KH, Elbedour K, Parvari R, Yandava CN, Stone EM, Sheffield VC.	Nat Genet. 1993 Dec;5(4):392-6. doi: 10.1038/ng1293-392.	Kwitek-Black AE	Nat Genet	1993	1993-12-01	Scopus	Review	No	Irrelevant Topic	No	Irrelevant Topic	Review; Pre-2007
405	S230	30764717	PMC6557606	10.1080/15592294.2019.1581589	Longitudinal analysis of epiGW DNA methylation reveals novel smoking-related loci in African Americans	Liu J, Zhao W, Ammous F, Turner ST, Mosley TH, Zhou X, Smith JA.	Epigenetics. 2019 Feb;14(2):171-184. doi: 10.1080/15592294.2019.1581589. Epub 2019 Mar 14.	Liu J	Epigenetics	2019	2019-02-16	Scopus	Journal Article	No	Irrelevant Topic	No	Irrelevant Topic
406	S232	27881083	PMC5122153	10.1186/s12864-016-3312-z	Loss of maternal ANNEXIN A10 via a 34-kb deleted-type copy number variation is associated with embryonic mortality in Japanese Black cattle	Sasaki S, Ibi T, Akiyama T, Fukushima M, Sugimoto Y.	BMC Genomics. 2016 Nov 24;17(1):968. doi: 10.1186/s12864-016-3312-z.	Sasaki S	BMC Genomics	2016	2016-11-25	Scopus	Journal Article	No	Irrelevant Topic	No	Irrelevant Topic
407	S234	16012528	NA	10.1038/nrg1657	Mapping by admixture linkage disequilibrium: advances, limitations and guidelines	Smith MW, O'Brien SJ.	Nat Rev Genet. 2005 Aug;6(8):623-32. doi: 10.1038/nrg1657.	Smith MW	Nat Rev Genet	2005	2005-07-14	Scopus	Journal Article	No	Irrelevant Topic	No	Irrelevant Topic
408	S238	22936743	PMC3433099	10.1182/blood-2012-06-432849	Meta-analysis of 2040 sickle cell anemia patients: BCL11A and HBS1L-MYB are the major modifiers of HbF in African Americans	Bae HT, Baldwin CT, Sebastiani P, Telen MJ, Ashley-Koch A, Garrett M, Hooper WC, Bean CJ, Debaun MR, Arking DE, Bhatnagar P, Casella JF, Keefer JR, Barron-Casella E, Gordeuk V, Kato GJ, Minniti C, Taylor J, Campbell A, Luchtman-Jones L, Hoppe C, Gladwin MT, Zhang Y, Steinberg MH.	Blood. 2012 Aug 30;120(9):1961-2. doi: 10.1182/blood-2012-06-432849.	Bae HT	Blood	2012	2012-09-01	Scopus	Review	No	Irrelevant Topic	No	Irrelevant Topic	Review
409	S239	12947017	NA	10.1161/01.ATV.0000093281.10213.DB	Meta-analysis of 4 coronary heart disease GW linkage studies confirms a susceptibility locus on chromosome 3q	Chiodini BD, Lewis CM.	Arterioscler Thromb Vasc Biol. 2003 Oct 1;23(10):1863-8. doi: 10.1161/01.ATV.0000093281.10213.DB. Epub 2003 Aug 28.	Chiodini BD	Arterioscler Thromb Vasc Biol	2003	2003-08-30	Scopus	Journal Article	No	Irrelevant Topic	No	Irrelevant Topic
410	S243	30815903	NA	10.1111/age.12759	Molecular cloning of WIF1 and HMGA2 reveals ear-preferential expression while uncovering a missense mutation associated with porcine ear size in WIF1	Liang J, Zhang Y, Wang L, Liu X, Yan H, Wang L, Zhang L.	Anim Genet. 2019 Apr;50(2):157-161. doi: 10.1111/age.12759. Epub 2019 Feb 28.	Liang J	Anim Genet	2019	2019-03-01	Scopus	Journal Article	No	Irrelevant Topic	No	Irrelevant Topic
411	S244	29531354	PMC5968830	10.1038/s41588-018-0058-3	Multiancestry GW association study of 520,000 subjects identifies 32 loci associated with stroke and stroke subtypes	Malik R, Chauhan G, Traylor M, Sargurupremraj M, Okada Y, Mishra A, Rutten-Jacobs L, Giese AK, van der Laan SW, Gretarsdottir S, Anderson CD, Chong M, Adams HHH, Ago T, Almgren P, Amouyel P, Ay H, Bartz TM, Benavente OR, Bevan S, Boncoraglio GB, Brown RD Jr, Butterworth AS, Carrera C, Carty CL, Chasman DI, Chen WM, Cole JW, Correa A, Cotlarciuc I, Cruchaga C, Danesh J, de Bakker PIW, DeStefano AL…	Nat Genet. 2018 Apr;50(4):524-537. doi: 10.1038/s41588-018-0058-3. Epub 2018 Mar 12.	Malik R	Nat Genet	2018	2018-03-14	Scopus	Journal Article	No	Irrelevant Topic	No	Irrelevant Topic
412	S247	24905067	PMC4154088	10.1210/jc.2014-1818	Multiple metabolic genetic risk scores and type 2 diabetes risk in three racial/ethnic groups	Klimentidis YC, Wineinger NE, Vazquez AI, de Los Campos G.	J Clin Endocrinol Metab. 2014 Sep;99(9):E1814-8. doi: 10.1210/jc.2014-1818. Epub 2014 Jun 6.	Klimentidis YC	J Clin Endocrinol Metab	2014	2014-06-07	Scopus	Journal Article	No	Irrelevant Topic	No	Irrelevant Topic
413	S254	30915882	PMC6557550	10.1080/15592294.2019.1588683	Novel DNA methylation sites associated with cigarette smoking among African Americans	Barcelona V, Huang Y, Brown K, Liu J, Zhao W, Yu M, Kardia SLR, Smith JA, Taylor JY, Sun YV.	Epigenetics. 2019 Apr;14(4):383-391. doi: 10.1080/15592294.2019.1588683. Epub 2019 Mar 27.	Barcelona V	Epigenetics	2019	2019-03-28	Scopus	Journal Article	No	Irrelevant Topic	No	Irrelevant Topic
414	S257	26567291	PMC4758888	10.1161/CIRCGENETICS.115.001142	Novel Genetic Loci Associated With Retinal Microvascular Diameter	Jensen RA, Sim X, Smith AV, Li X, JakobsdÃ³ttir J, Cheng CY, Brody JA, Cotch MF, Mcknight B, Klein R, Wang JJ, Kifley A, Harris TB, Launer LJ, Taylor KD, Klein BE, Raffel LJ, Li X, Ikram MA, Klaver CC, van der Lee SJ, Mutlu U, Hofman A, Uitterlinden AG, Liu C, Kraja AT; CHARGE Exome Chip Blood Pressure Consortium, Mitchell P, Gudnason V, Rotter JI, Boerwinkle E, van Duijn CM, Psaty BM, Wong TY.	Circ Cardiovasc Genet. 2016 Feb;9(1):45-54. doi: 10.1161/CIRCGENETICS.115.001142. Epub 2015 Nov 13.	Jensen RA	Circ Cardiovasc Genet	2016	2015-11-15	Scopus	Journal Article	No	Irrelevant Topic	No	Irrelevant Topic
415	S259	30254217	PMC6303266	10.1038/s41431-018-0270-8	Novel insight into the genetic basis of high-altitude pulmonary hypertension in Kyrgyz highlanders	Iranmehr A, Stobdan T, Zhou D, Poulsen O, Strohl KP, Aldashev A, Telenti A, Wong EHM, Kirkness EF, Venter JC, Bafna V, Haddad GG.	Eur J Hum Genet. 2019 Jan;27(1):150-159. doi: 10.1038/s41431-018-0270-8. Epub 2018 Sep 25.	Iranmehr A	Eur J Hum Genet	2019	2018-09-27	Scopus	Journal Article	Yes	GWAS	No	Clinical Study
416	S260	22386932	PMC3586585	10.1016/j.metabol.2012.01.008	Obesity-insulin targeted genes in the 3p26-25 region in human studies and LG/J and SM/J mice	Kraja AT, Lawson HA, Arnett DK, Borecki IB, Broeckel U, de las Fuentes L, Hunt SC, Province MA, Cheverud J, Rao DC.	Metabolism. 2012 Aug;61(8):1129-41. doi: 10.1016/j.metabol.2012.01.008. Epub 2012 Mar 3.	Kraja AT	Metabolism	2012	2012-03-06	Scopus	Journal Article	No	Irrelevant Topic	No	Irrelevant Topic
417	S261	25439723	PMC4225595	10.1016/j.ajhg.2014.10.004	Partitioning heritability of regulatory and cell-type-specific variants across 11 common diseases	Gusev A, Lee SH, Trynka G, Finucane H, VilhjÃ¡lmsson BJ, Xu H, Zang C, Ripke S, Bulik-Sullivan B, Stahl E; Schizophrenia Working Group of the Psychiatric Genomics Consortium; SWE-SCZ Consortium, KÃ¤hler AK, Hultman CM, Purcell SM, McCarroll SA, Daly M, Pasaniuc B, Sullivan PF, Neale BM, Wray NR, Raychaudhuri S, Price AL; Schizophrenia Working Group of the Psychiatric Genomics Consortium; SWE-SCZ …	Am J Hum Genet. 2014 Nov 6;95(5):535-52. doi: 10.1016/j.ajhg.2014.10.004. Epub 2014 Nov 6.	Gusev A	Am J Hum Genet	2014	2014-12-03	Scopus	Journal Article	No	Irrelevant Topic	No	Irrelevant Topic
418	S265	24162388	NA	10.5830/CVJA-2013-027	Peripartum cardiomyopathy and familial dilated Cardiomyopathy: a tale of two cases	Tibazarwa K, Sliwa K, Wonkam A, Mayosi BM.	Cardiovasc J Afr. 2013 Jun 23;24(5):e4-7. doi: 10.5830/CVJA-2013-027.	Tibazarwa K	Cardiovasc J Afr	2013	2013-10-29	Scopus	Journal Article	No	Irrelevant Topic	No	Irrelevant Topic
419	S266	23998447	PMC6011657	NA	Pharmacogenetics of antidepressants, mood stabilizers, and antipsychotics in diverse human populations	Murphy E, McMahon FJ.	Discov Med. 2013 Sep;16(87):113-22.	Murphy E	Discov Med	2013	2013-09-04	Scopus	Journal Article	No	Irrelevant Topic	No	Irrelevant Topic
420	S271	23896482	PMC3840048	10.1053/j.ajkd.2013.05.024	Population ancestry and genetic risk for diabetes and kidney, cardiovascular, and bone disease: modifiable environmental factors may produce the cures	Freedman BI, Divers J, Palmer ND.	Am J Kidney Dis. 2013 Dec;62(6):1165-75. doi: 10.1053/j.ajkd.2013.05.024. Epub 2013 Jul 26.	Freedman BI	Am J Kidney Dis	2013	2013-07-31	Scopus	Review	Yes	Non-GWAS	No	Review
421	S275	27329017	NA	10.1016/j.diabres.2016.04.033	Precision medicine: The future in diabetes care?	Scheen AJ.	Diabetes Res Clin Pract. 2016 Jul;117:12-21. doi: 10.1016/j.diabres.2016.04.033. Epub 2016 Apr 26.	Scheen AJ	Diabetes Res Clin Pract	2016	2016-06-23	Scopus	Journal Article	No	Irrelevant Topic	No	Irrelevant Topic
422	S279	31739726	PMC7188395	10.1080/15592294.2019.1695340	Race-specific alterations in DNA methylation among middle-aged African Americans and Whites with metabolic syndrome	Chitrala KN, Hernandez DG, Nalls MA, Mode NA, Zonderman AB, Ezike N, Evans MK.	Epigenetics. 2020 May;15(5):462-482. doi: 10.1080/15592294.2019.1695340. Epub 2019 Dec 4.	Chitrala KN	Epigenetics	2020	2019-11-20	Scopus	Journal Article	Yes	Methylation Study	No	Non-GWAS	DNA methylation; MetS
423	S282	27957710	NA	10.1007/5584_2016_75	Recent Advances in the Genetics of Hypertension	Wei LK, Au A, Teh LK, Lye HS.	Adv Exp Med Biol. 2017;956:561-581. doi: 10.1007/5584_2016_75.	Wei LK	Adv Exp Med Biol	2017	2016-12-14	Scopus	Journal Article	Yes	Non-GWAS	No	Non-Journal Article	Letter
424	S284	30137430	PMC6280956	10.1093/ije/dyy177	Relationship of genetic determinants of height with cardiometabolic and pulmonary traits in the Hispanic Community Health Study/Study of Latinos	Sofer T, Moon JY, Isasi CR, Qi Q, Shah NA, Kaplan RC, Kuniholm MH.	Int J Epidemiol. 2018 Dec 1;47(6):2059-2069. doi: 10.1093/ije/dyy177.	Sofer T	Int J Epidemiol	2018	2018-08-24	Scopus	Journal Article	No	Irrelevant Topic	No	Irrelevant Topic
425	S287	30029868	NA	10.1016/j.jpeds.2018.06.039	Reply	Ballard RA, Ballard PL, Askie LM, Schreiber MD, Hibbs AM, Torgerson DG, Keller RL.	J Pediatr. 2018 Oct;201:300-301. doi: 10.1016/j.jpeds.2018.06.039. Epub 2018 Jul 18.	Ballard RA	J Pediatr	2018	2018-07-22	Scopus	Journal Article	No	Irrelevant Topic	No	Irrelevant Topic
426	S288	25577604	NA	10.1161/CIRCGENETICS.114.000496	Serum lipid levels, body mass index, and their role in coronary artery calcification: a polygenic analysis	van Setten J, IÅ¡gum I, Pechlivanis S, Tragante V, de Jong PA, Smolonska J, Platteel M, Hoffmann P, Oudkerk M, de Koning HJ, NÃ¶then MM, Moebus S, Erbel R, JÃ¶ckel KH, Viergever MA, Mali WP, de Bakker PI.	Circ Cardiovasc Genet. 2015 Apr;8(2):327-33. doi: 10.1161/CIRCGENETICS.114.000496. Epub 2015 Jan 10.	van Setten J	Circ Cardiovasc Genet	2015	2015-01-12	Scopus	Journal Article	No	Irrelevant Topic	No	Irrelevant Topic
427	S290	26754450	PMC4709875	10.1186/s12863-015-0324-7	Sex-specific genetic determinants for arterial stiffness in Dahl salt-sensitive hypertensive rats	Decano JL, Pasion KA, Black N, Giordano NJ, Herrera VL, Ruiz-Opazo N.	BMC Genet. 2016 Jan 11;17:19. doi: 10.1186/s12863-015-0324-7.	Decano JL	BMC Genet	2016	2016-01-13	Scopus	Review	Yes	Non-GWAS	No	Review	Review
428	S293	30631129	PMC6698227	10.1038/s41371-018-0152-0	Sodium sensitivity of blood pressure in Chinese populations	Liu Y, Shi M, Dolan J, He J.	J Hum Hypertens. 2020 Feb;34(2):94-107. doi: 10.1038/s41371-018-0152-0. Epub 2019 Jan 10.	Liu Y	J Hum Hypertens	2020	2019-01-12	Scopus	Review	Yes	Non-GWAS	No	Review	Review
429	S294	23527223	PMC3601080	10.1371/journal.pone.0059584	STK39 polymorphism is associated with essential hypertension: a systematic review and meta-analysis	Xi B, Chen M, Chandak GR, Shen Y, Yan L, He J, Mou SH.	PLoS One. 2013;8(3):e59584. doi: 10.1371/journal.pone.0059584. Epub 2013 Mar 18.	Xi B	PLoS One	2013	2013-03-26	Scopus	Review	Yes	GWAS	No	Review
430	S302	24686296	PMC3970967	10.1371/journal.pone.0093314	The Andean adaptive toolkit to counteract high altitude maladaptation: GW and phenotypic analysis of the Collas	Eichstaedt CA, AntÃ£o T, Pagani L, Cardona A, Kivisild T, Mormina M.	PLoS One. 2014 Mar 31;9(3):e93314. doi: 10.1371/journal.pone.0093314. eCollection 2014.	Eichstaedt CA	PLoS One	2014	2014-04-02	Scopus	Journal Article	No	Irrelevant Topic	No	Irrelevant Topic
431	S305	31980069	NA	10.1016/j.kint.2019.10.027	The CKDGen Consortium: ten years of insights into the genetic basis of kidney function	KÃ¶ttgen A, Pattaro C.	Kidney Int. 2020 Feb;97(2):236-242. doi: 10.1016/j.kint.2019.10.027.	KÃ¶ttgen A	Kidney Int	2020	2020-01-26	Scopus	Journal Article	No	Irrelevant Topic	No	Irrelevant Topic
432	S306	25731887	NA	10.1093/aje/kwu319	The contribution of genomic research to explaining racial disparities in cardiovascular disease: a systematic review	Kaufman JS, Dolman L, Rushani D, Cooper RS.	Am J Epidemiol. 2015 Apr 1;181(7):464-72. doi: 10.1093/aje/kwu319. Epub 2015 Mar 1.	Kaufman JS	Am J Epidemiol	2015	2015-03-04	Scopus	Review	Yes	GWAS	No	Review
433	S310	26014932	PMC4505245	10.1128/AAC.00551-15	The Monoterpene Carvacrol Generates Endoplasmic Reticulum Stress in the Pathogenic Fungus Candida albicans	Chaillot J, Tebbji F, Remmal A, Boone C, Brown GW, Bellaoui M, Sellam A.	Antimicrob Agents Chemother. 2015 Aug;59(8):4584-92. doi: 10.1128/AAC.00551-15. Epub 2015 May 26.	Chaillot J	Antimicrob Agents Chemother	2015	2015-05-28	Scopus	Review	No	Irrelevant Topic	No	Irrelevant Topic	Review
434	S312	25576993	PMC4372490	10.1016/j.ophtha.2014.11.015	The primary open-angle african american glaucoma genetics study: baseline demographics	Charlson ES, Sankar PS, Miller-Ellis E, Regina M, Fertig R, Salinas J, Pistilli M, Salowe RJ, Rhodes AL, Merritt WT 3rd, Chua M, Trachtman BT, Gudiseva HV, Collins DW, Chavali VR, Nichols C, Henderer J, Ying GS, Varma R, Jorgenson E, O'Brien JM.	Ophthalmology. 2015 Apr;122(4):711-20. doi: 10.1016/j.ophtha.2014.11.015. Epub 2015 Jan 8.	Charlson ES	Ophthalmology	2015	2015-01-12	Scopus	Journal Article	No	Irrelevant Topic	No	Irrelevant Topic
435	S313	16369046	PMC1361719	10.1101/gr.4345506	The prion protein gene in humans revisited: lessons from a worldwide resequencing study	Soldevila M, AndrÃ©s AM, RamÃ­rez-Soriano A, MarquÃ¨s-Bonet T, Calafell F, Navarro A, Bertranpetit J.	Genome Res. 2006 Feb;16(2):231-9. doi: 10.1101/gr.4345506. Epub 2005 Dec 20.	Soldevila M	Genome Res	2006	2005-12-22	Scopus	Review	No	Irrelevant Topic	No	Irrelevant Topic	Review; Pre-2007
436	S316	21375403	PMC3101922	10.1089/gtmb.2010.0222	The relationship between polymorphisms on chromosome 9p21 and age of onset of coronary heart disease in black and white women	Beckie TM, GroÃ«r MW, Beckstead JW.	Genet Test Mol Biomarkers. 2011 Jun;15(6):435-42. doi: 10.1089/gtmb.2010.0222. Epub 2011 Mar 4.	Beckie TM	Genet Test Mol Biomarkers	2011	2011-03-08	Scopus	Journal Article	No	Irrelevant Topic	No	Irrelevant Topic
437	S319	29805970	PMC5901860	10.1155/2018/8084032	Transcriptomic Profiling of Fruit Development in Black Raspberry Rubus coreanus	Chen Q, Liu X, Hu Y, Sun B, Hu Y, Wang X, Tang H, Wang Y.	Int J Genomics. 2018 Apr 1;2018:8084032. doi: 10.1155/2018/8084032. eCollection 2018.	Chen Q	Int J Genomics	2018	2018-05-29	Scopus	Journal Article	No	Irrelevant Topic	No	Irrelevant Topic
438	S320	31070950	NA	10.4158/PS-2019-0080	TRANSCULTURAL DIABETES CARE IN THE UNITED STATES - A POSITION STATEMENT BY THE AMERICAN ASSOCIATION OF CLINICAL ENDOCRINOLOGISTS	Mechanick JI, Adams S, Davidson JA, Fergus IV, Galindo RJ, McKinney KH, Petak SM, Sadhu AR, Samson SL, Vedanthan R, Umpierrez GE.	Endocr Pract. 2019 Jul;25(7):729-765. doi: 10.4158/PS-2019-0080. Epub 2019 May 9.	Mechanick JI	Endocr Pract	2019	2019-05-10	Scopus	Editorial	No	Irrelevant Topic	No	Non-Journal Article	Editorial
439	S321	30604766	PMC6318312	10.1038/s41467-018-07867-7	Trans-ethnic kidney function association study reveals putative causal genes and effects on kidney-specific disease aetiologies	Morris AP, Le TH, Wu H, Akbarov A, van der Most PJ, Hemani G, Smith GD, Mahajan A, Gaulton KJ, Nadkarni GN, Valladares-Salgado A, Wacher-Rodarte N, Mychaleckyj JC, Dueker ND, Guo X, Hai Y, Haessler J, Kamatani Y, Stilp AM, Zhu G, Cook JP, Ã„rnlÃ¶v J, Blanton SH, de Borst MH, Bottinger EP, Buchanan TA, Cechova S, Charchar FJ, Chu PL, Damman J, Eales J, Gharavi AG, Giedraitis V, Heath AC, Ipp E, Ki…	Nat Commun. 2019 Jan 3;10(1):29. doi: 10.1038/s41467-018-07867-7.	Morris AP	Nat Commun	2019	2019-01-04	Scopus	Journal Article	No	Irrelevant Topic	No	Irrelevant Topic
440	S325	24265812	PMC3827199	10.1371/journal.pone.0080348	Type 2 diabetes elicits lower nitric oxide, bradykinin concentration and kallikrein activity together with higher DesArg(9)-BK and reduced post-exercise hypotension compared to non-diabetic condition	SimÃµes HG, Asano RY, Sales MM, Browne RA, Arsa G, Motta-Santos D, Puga GM, Lima LC, Campbell CS, Franco OL.	PLoS One. 2013 Nov 12;8(11):e80348. doi: 10.1371/journal.pone.0080348. eCollection 2013.	SimÃµes HG	PLoS One	2013	2013-11-23	Scopus	Journal Article	No	Irrelevant Topic	No	Irrelevant Topic
441	S327	31104941	PMC6801022	10.1016/j.jcct.2019.05.005	Using a genetic risk score to calculate the optimal age for an individual to undergo coronary artery calcium screening	Severance LM, Contijoch FJ, Carter H, Fan CC, Seibert TM, Dale AM, McVeigh ER.	J Cardiovasc Comput Tomogr. 2019 Jul-Aug;13(4):203-210. doi: 10.1016/j.jcct.2019.05.005. Epub 2019 May 9.	Severance LM	J Cardiovasc Comput Tomogr	2019	2019-05-21	Scopus	Journal Article	No	Irrelevant Topic	No	Irrelevant Topic
442	S333	31324766	PMC6642147	10.1038/s41467-019-10967-7	ZRANB3 is an African-specific type 2 diabetes locus associated with beta-cell mass and insulin response	Adeyemo AA, Zaghloul NA, Chen G, Doumatey AP, Leitch CC, Hostelley TL, Nesmith JE, Zhou J, Bentley AR, Shriner D, Fasanmade O, Okafor G, Eghan B Jr, Agyenim-Boateng K, Chandrasekharappa S, Adeleye J, Balogun W, Owusu S, Amoah A, Acheampong J, Johnson T, Oli J, Adebamowo C; South Africa Zulu Type 2 Diabetes Case-Control Study, Collins F, Dunston G, Rotimi CN.	Nat Commun. 2019 Jul 19;10(1):3195. doi: 10.1038/s41467-019-10967-7.	Adeyemo AA	Nat Commun	2019	2019-07-21	Scopus	Journal Article	No	Irrelevant Topic	No	Irrelevant Topic
443	S334	NA	NA	10.1007/978-94-017-7408-6	Admixture dynamics, natural selection and diseases in admixed populations	Jin W.			Admixture Dynamics, Natural Selection and Diseases in Admixed Populations	2015		Scopus	Book	No	Irrelevant Topic	No	Non-Journal Article	Book
444	S335	NA	NA	10.1017/S1742758417000157	Comparison of the mitochondrial genomes of the Old and New World strains of the legume pod borer, Maruca vitrata (Lepidoptera: Crambidae)	Agunbiade T.A., Coates B.S., Sun W., Tsai M.-R., Valero M.C., Tamò M., Pittendrigh B.R.			International Journal of Tropical Insect Science	2017		Scopus	Book Chapter	No	Irrelevant Topic	No	Non-Journal Article	Book Chapter
445	S336	NA	NA	10.1111/zsc.12257	Deep divergence among mitochondrial lineages in African jackals	Atickem A., Stenseth N.C., Drouilly M., Bock S., Roos C., Zinner D.			Zoologica Scripta	2018		Scopus	Editorial	No	Irrelevant Topic	No	Non-Journal Article	Editorial
446	S337	NA	NA	10.1007/978-1-4939-0656-7_5	Genetics of schizophrenia	Sanders A.R.			Schizophrenia: Recent Advances in Diagnosis and Treatment	2014		Scopus	Book Chapter	No	Irrelevant Topic	No	Non-Journal Article	Book Chapter
447	S340	NA	NA	10.1016/j.mambio.2016.07.047	GW single nucleotide polymorphism (SNP) identification and characterization in a non-model organism, the African buffalo (Syncerus caffer), using next generation sequencing	Smitz N., Van Hooft P., Heller R., Cornélis D., Chardonnet P., Kraus R., Greyling B., Crooijmans R., Groenen M., Michaux J.			Mammalian Biology	2016		Scopus	Journal Article	No	Irrelevant Topic	No	Irrelevant Topic
448	S341	NA	NA	10.1007/s13258-010-0138-y	Replication of an African-American GWAS on blood pressure and hypertension in the Korean population	Jin H.-S., Hong K.-W., Lim J.-E., Oh B.			Genes and Genomics	2011		Scopus	Journal Article	Yes	GWAS	No	Replication Study Only
449	S342	NA	NA	10.1111/jth.13668	What the neighbors say	[No author name available]			Journal of Thrombosis and Haemostasis	2017		Scopus	Editorial	No	Irrelevant Topic	No	Non-Journal Article	Editorial
450	WOS1	24652215	NA	10.7705/biomedica.v33i4.1489	[Association and interaction of AGT, AGTR1, ACE, ADRB2, DRD1, ADD1, ADD2, ATP2B1, TBXA2R and PTGS2 genes on the risk of hypertension in Antioquian population]	Valencia DM, Naranjo CA, Parra MV, Caro MA, Valencia AV, Jaramillo CJ, Bedoya G.	Biomedica. 2013 Oct-Dec;33(4):598-614. doi: 10.7705/biomedica.v33i4.1489.	Valencia DM	Biomedica	2013	2014-03-22	Web of Science	Journal Article	Yes	Non-GWAS	No	Targeted/Non-GW Arrays	Article in Spanish, non-african
451	WOS3	21372290	NA	10.1161/RES.0b013e31821470fe	1000 genomes: a world of variation	Patterson K.	Circ Res. 2011 Mar 4;108(5):534-6. doi: 10.1161/RES.0b013e31821470fe.	Patterson K	Circ Res	2011	2011-03-05	Web of Science	Journal Article	No	Irrelevant Topic	No	Irrelevant Topic
452	WOS7	31888951	NA	10.1534/g3.119.400910	A Comprehensive GW and Phenome-Wide Examination of BMI and Obesity in a Northern Nevadan Cohort	Schlauch KA, Read RW, Lombardi VC, Elhanan G, Metcalf WJ, Slonim AD; 23andMe Research Team, Grzymski JJ.	G3 (Bethesda). 2020 Feb 6;10(2):645-664. doi: 10.1534/g3.119.400910.	Schlauch KA	G3 (Bethesda)	2020	2020-01-01	Web of Science	Journal Article	No	Irrelevant Topic	No	Irrelevant Topic
453	WOS8	22641479	NA	10.1002/ajh.23239	A functional promoter polymorphism of the Î´-globin gene is a specific marker of the Arab-Indian haplotype	Alsultan A, Ngo DA, Farrell JJ, Akinsheye I, Solovieff N, Ghabbour HA, Al-Ali A, Alsuliman A, Al-Baghshi M, Albu-Ali W, Alabdulaali M, Baldwin CT, Farrer LA, Luo H, Melista E, Safaya S, Nwaru M Jr, Chui DH, Steinberg MH.	Am J Hematol. 2012 Aug;87(8):824-6. doi: 10.1002/ajh.23239. Epub 2012 May 28.	Alsultan A	Am J Hematol	2012	2012-05-30	Web of Science	Journal Article	No	Irrelevant Topic	No	Irrelevant Topic
454	WOS9	27737590	NA	10.13110/humanbiology.87.4.0313	A General Model of the Relationship between the Apportionment of Human Genetic Diversity and the Apportionment of Human Phenotypic Diversity	Edge MD, Rosenberg NA.	Hum Biol. 2015 Oct;87(4):313-337. doi: 10.13110/humanbiology.87.4.0313.	Edge MD	Hum Biol	2015	2016-10-15	Web of Science	Journal Article	No	Irrelevant Topic	No	Irrelevant Topic
455	WOS11	16678832	NA	10.1016/j.atherosclerosis.2006.03.006	A genome scan for loci influencing levels and trends of lipoprotein lipid-related traits since childhood: The Bogalusa Heart Study	Chen W, Li S, Srinivasan SR, Boerwinkle E, Berenson GS.	Atherosclerosis. 2007 Feb;190(2):248-55. doi: 10.1016/j.atherosclerosis.2006.03.006. Epub 2006 May 6.	Chen W	Atherosclerosis	2007	2006-05-09	Web of Science	Journal Article	No	Irrelevant Topic	No	Irrelevant Topic
456	WOS21	12582223	NA	10.1038/oby.2003.40	A GW scan for body mass index among Nigerian families	Adeyemo A, Luke A, Cooper R, Wu X, Tayo B, Zhu X, Rotimi C, Bouzekri N, Ward R.	Obes Res. 2003 Feb;11(2):266-73. doi: 10.1038/oby.2003.40.	Adeyemo A	Obes Res	2003	2003-02-13	Web of Science	Journal Article	Yes	GWLA	No	Pre-2007
457	WOS23	15611782	NA	10.1038/sj.ijo.0802873	A GW scan for quantitative trait loci linked to obesity phenotypes among West Africans	Chen G, Adeyemo AA, Johnson T, Zhou J, Amoah A, Owusu S, Acheampong J, Agyenim-Boateng K, Eghan BA, Oli J, Okafor G, Abbiyesuku F, Dunston GM, Chen Y, Collins F, Rotimi C.	Int J Obes (Lond). 2005 Mar;29(3):255-9. doi: 10.1038/sj.ijo.0802873.	Chen G	Int J Obes (Lond)	2005	2004-12-22	Web of Science	Journal Article	No	Irrelevant Topic	No	Irrelevant Topic
458	WOS25	17495197	NA	10.1038/oby.2007.142	A GW scan of loci linked to serum adiponectin in two populations of African descent	Hicks C, Zhu X, Luke A, Kan D, Adeyemo A, Wu X, Cooper RS.	Obesity (Silver Spring). 2007 May;15(5):1207-14. doi: 10.1038/oby.2007.142.	Hicks C	Obesity (Silver Spring)	2007	2007-05-15	Web of Science	Journal Article	No	Irrelevant Topic	No	Irrelevant Topic
459	WOS28	22782289	NA	10.1007/s00125-012-2637-7	A genotype risk score predicts type 2 diabetes from young adulthood: the CARDIA study	Vassy JL, Durant NH, Kabagambe EK, Carnethon MR, Rasmussen-Torvik LJ, Fornage M, Lewis CE, Siscovick DS, Meigs JB.	Diabetologia. 2012 Oct;55(10):2604-2612. doi: 10.1007/s00125-012-2637-7. Epub 2012 Jul 11.	Vassy JL	Diabetologia	2012	2012-07-12	Web of Science	Journal Article	No	Irrelevant Topic	No	Irrelevant Topic
460	WOS29	29507422	NA	10.1038/s41588-018-0064-5	A large electronic-health-record-based GW study of serum lipids	Hoffmann TJ, Theusch E, Haldar T, Ranatunga DK, Jorgenson E, Medina MW, Kvale MN, Kwok PY, Schaefer C, Krauss RM, Iribarren C, Risch N.	Nat Genet. 2018 Mar;50(3):401-413. doi: 10.1038/s41588-018-0064-5. Epub 2018 Mar 5.	Hoffmann TJ	Nat Genet	2018	2018-03-07	Web of Science	Journal Article	No	Irrelevant Topic	No	Irrelevant Topic
461	WOS30	30659681	NA	10.1002/gepi.22187	A large-scale exome array analysis of venous thromboembolism	LindstrÃ¶m S, Brody JA, Turman C, Germain M, Bartz TM, Smith EN, Chen MH, Puurunen M, Chasman D, Hassler J, Pankratz N, Basu S, Guan W, Gyorgy B, Ibrahim M, Empana JP, Olaso R, Jackson R, Braekkan SK, McKnight B, Deleuze JF, O'Donnell CJ, Jouven X, Frazer KA, Psaty BM, Wiggins KL, Taylor K, Reiner AP, Heckbert SR, Kooperberg C, Ridker P, Hansen JB, Tang W, Johnson AD, Morange PE, TrÃ©gouÃ«t DA, K…	Genet Epidemiol. 2019 Jun;43(4):449-457. doi: 10.1002/gepi.22187. Epub 2019 Jan 19.	LindstrÃ¶m S	Genet Epidemiol	2019	2019-01-20	Web of Science	Journal Article	No	Irrelevant Topic	No	Irrelevant Topic
462	WOS32	12559682	NA	10.1016/s0895-7061(02)03248-x	A meta-analysis of GW linkage scans for hypertension: the National Heart, Lung and Blood Institute Family Blood Pressure Program	Province MA, Kardia SL, Ranade K, Rao DC, Thiel BA, Cooper RS, Risch N, Turner ST, Cox DR, Hunt SC, Weder AB, Boerwinkle E; National Heart, Lung and Blood Institute Family Blood Pressure Program.	Am J Hypertens. 2003 Feb;16(2):144-7. doi: 10.1016/s0895-7061(02)03248-x.	Province MA	Am J Hypertens	2003	2003-02-01	Web of Science	Journal Article	Yes	GWLA	No	Pre-2007
463	WOS35	22679008	NA	10.1164/rccm.201201-0057OC	A novel molecular signature for elevated tricuspid regurgitation velocity in sickle cell disease	Desai AA, Zhou T, Ahmad H, Zhang W, Mu W, Trevino S, Wade MS, Raghavachari N, Kato GJ, Peters-Lawrence MH, Thiruvoipati T, Turner K, Artz N, Huang Y, Patel AR, Yuan JX, Gordeuk VR, Lang RM, Garcia JG, Machado RF.	Am J Respir Crit Care Med. 2012 Aug 15;186(4):359-68. doi: 10.1164/rccm.201201-0057OC. Epub 2012 Jun 7.	Desai AA	Am J Respir Crit Care Med	2012	2012-06-09	Web of Science	Journal Article	No	Irrelevant Topic	No	Irrelevant Topic
464	WOS36	29263812	NA	10.1038/npjgenmed.2016.12	A perspective for sequencing familial hypercholesterolaemia in African Americans	Wright ML, Housman D, Taylor JY.	NPJ Genom Med. 2016 May 11;1:16012. doi: 10.1038/npjgenmed.2016.12. eCollection 2016.	Wright ML	NPJ Genom Med	2016	2017-12-22	Web of Science	Journal Article	No	Irrelevant Topic	No	Irrelevant Topic
465	WOS38	30092411	NA	10.1016/j.ahj.2018.05.006	A randomized controlled crossover trial evaluating differential responses to antihypertensive drugs (used as mono- or dual therapy) on the basis of ethnicity: The comparIsoN oF Optimal Hypertension RegiMens; part of the Ancestry Informative Markers in HYpertension program-AIM-HY INFORM trial	Mukhtar O, Cheriyan J, Cockcroft JR, Collier D, Coulson JM, Dasgupta I, Faconti L, Glover M, Heagerty AM, Khong TK, Lip GYH, Mander AP, Marchong MN, Martin U, McDonnell BJ, McEniery CM, Padmanabhan S, Saxena M, Sever PJ, Shiel JI, Wych J, Chowienczyk PJ, Wilkinson IB.	Am Heart J. 2018 Oct;204:102-108. doi: 10.1016/j.ahj.2018.05.006. Epub 2018 May 20.	Mukhtar O	Am Heart J	2018	2018-08-10	Web of Science	Journal Article	Yes	Non-GWAS	No	Clinical Study	Randomized Controlled Trial
466	WOS39	22492025	NA	10.1007/s12265-012-9362-y	A review of genetics, arterial stiffness, and blood pressure in African Americans	Hall JL, Duprez DA, Barac A, Rich SS.	J Cardiovasc Transl Res. 2012 Jun;5(3):302-8. doi: 10.1007/s12265-012-9362-y. Epub 2012 Apr 11.	Hall JL	J Cardiovasc Transl Res	2012	2012-04-12	Web of Science	Review	Yes	Pathway-focused Approach	No	Review
467	WOS40	26219736	NA	10.1111/acel.12378	A roadmap for the genetic analysis of renal aging	Noordmans GA, Hillebrands JL, van Goor H, Korstanje R.	Aging Cell. 2015 Oct;14(5):725-33. doi: 10.1111/acel.12378. Epub 2015 Jul 29.	Noordmans GA	Aging Cell	2015	2015-07-30	Web of Science	Journal Article	No	Irrelevant Topic	No	Irrelevant Topic
468	WOS43	18252216	NA	10.1016/j.ajhg.2007.10.009	A unified association analysis approach for family and unrelated samples correcting for stratification	Zhu X, Li S, Cooper RS, Elston RC.	Am J Hum Genet. 2008 Feb;82(2):352-65. doi: 10.1016/j.ajhg.2007.10.009.	Zhu X	Am J Hum Genet	2008	2008-02-07	Web of Science	Journal Article	No	Irrelevant Topic	No	Irrelevant Topic
469	WOS44	22123211	NA	10.1097/MNH.0b013e32834de2cb	Abnormalities in renal dopamine signaling and hypertension: the role of GRK4	Harris RC.	Curr Opin Nephrol Hypertens. 2012 Jan;21(1):61-5. doi: 10.1097/MNH.0b013e32834de2cb.	Harris RC	Curr Opin Nephrol Hypertens	2012	2011-11-30	Web of Science	Review	Yes	Pathway-focused Approach	No	Review
470	WOS45	19092842	NA	10.1038/gene.2008.94	Additive effects of the major risk alleles of IRF5 and STAT4 in primary SjÃ¶gren's syndrome	Nordmark G, Kristjansdottir G, Theander E, Eriksson P, Brun JG, Wang C, Padyukov L, Truedsson L, Alm G, Eloranta ML, Jonsson R, RÃ¶nnblom L, SyvÃ¤nen AC.	Genes Immun. 2009 Jan;10(1):68-76. doi: 10.1038/gene.2008.94. Epub 2008 Dec 18.	Nordmark G	Genes Immun	2009	2008-12-19	Web of Science	Journal Article	No	Irrelevant Topic	No	Irrelevant Topic
471	WOS46	30006737	NA	10.1007/s00439-018-1908-x	Admixture mapping and fine-mapping of birth weight loci in the Black Women's Health Study	Ochs-Balcom HM, Shaw H, Preus L, Palmer JR, Haddad SA, Rosenberg L, Ruiz-NarvÃ¡ez EA.	Hum Genet. 2018 Jul;137(6-7):535-542. doi: 10.1007/s00439-018-1908-x. Epub 2018 Jul 13.	Ochs-Balcom HM	Hum Genet	2018	2018-07-15	Web of Science	Journal Article	No	Irrelevant Topic	No	Irrelevant Topic
472	WOS49	19584881	NA	10.1038/oby.2009.24	Admixture mapping of quantitative trait loci for BMI in African Americans: evidence for loci on chromosomes 3q, 5q, and 15q	Basu A, Tang H, Arnett D, Gu CC, Mosley T, Kardia S, Luke A, Tayo B, Cooper R, Zhu X, Risch N.	Obesity (Silver Spring). 2009 Jun;17(6):1226-31. doi: 10.1038/oby.2009.24. Epub 2009 Feb 19.	Basu A	Obesity (Silver Spring)	2009	2009-07-09	Web of Science	Journal Article	No	Irrelevant Topic	No	Irrelevant Topic
473	WOS53	29495593	NA	10.3390/ijms19030688	Advances in the Genetics of Hypertension: The Effect of Rare Variants	Russo A, Di Gaetano C, Cugliari G, Matullo G.	Int J Mol Sci. 2018 Feb 28;19(3):688. doi: 10.3390/ijms19030688.	Russo A	Int J Mol Sci	2018	2018-03-03	Web of Science	Review	Yes	GWAS	No	Review
474	WOS54	22316106	NA	10.1186/1471-2474-13-15	African American patients with gout: efficacy and safety of febuxostat vs allopurinol	Wells AF, MacDonald PA, Chefo S, Jackson RL.	BMC Musculoskelet Disord. 2012 Feb 9;13:15. doi: 10.1186/1471-2474-13-15.	Wells AF	BMC Musculoskelet Disord	2012	2012-02-10	Web of Science	Journal Article	No	Irrelevant Topic	No	Irrelevant Topic
475	WOS56	18593304	NA	10.1146/annurev.genom.9.081307.164258	African genetic diversity: implications for human demographic history, modern human origins, and complex disease mapping	Campbell MC, Tishkoff SA.	Annu Rev Genomics Hum Genet. 2008;9:403-33. doi: 10.1146/annurev.genom.9.081307.164258.	Campbell MC	Annu Rev Genomics Hum Genet	2008	2008-07-03	Web of Science	Review	Yes	Non-GWAS	No	Review
476	WOS57	15274050	NA	10.1002/ajmg.b.30091	Allelic and haplotypic association of GABRA2 with alcohol dependence	Covault J, Gelernter J, Hesselbrock V, Nellissery M, Kranzler HR.	Am J Med Genet B Neuropsychiatr Genet. 2004 Aug 15;129B(1):104-9. doi: 10.1002/ajmg.b.30091.	Covault J	Am J Med Genet B Neuropsychiatr Genet	2004	2004-07-27	Web of Science	Journal Article	No	Irrelevant Topic	No	Irrelevant Topic
477	WOS59	17372766	NA	10.1007/s00439-007-0349-8	An investigation of GW associations of hypertension with microsatellite markers in the family blood pressure program (FBPP)	Gu CC, Hunt SC, Kardia S, Turner ST, Chakravarti A, Schork N, Olshen R, Curb D, Jaquish C, Boerwinkle E, Rao DC.	Hum Genet. 2007 Jun;121(5):577-90. doi: 10.1007/s00439-007-0349-8. Epub 2007 Mar 20.	Gu CC	Hum Genet	2007	2007-03-21	Web of Science	Journal Article	Yes	GWLA	No	Non-GWAS	Family/ sibships study; 387 highly polymorphic markers genotyped; applied a vote-counting approach to pool results across the three correlated traits
478	WOS61	28341776	NA	10.1161/JAHA.116.005257	An NPPB Promoter Polymorphism Associated With Elevated N-Terminal pro-B-Type Natriuretic Peptide and Lower Blood Pressure, Hypertension, and Mortality	Seidelmann SB, Vardeny O, Claggett B, Yu B, Shah AM, Ballantyne CM, Selvin E, MacRae CA, Boerwinkle E, Solomon SD.	J Am Heart Assoc. 2017 Mar 24;6(4):e005257. doi: 10.1161/JAHA.116.005257.	Seidelmann SB	J Am Heart Assoc	2017	2017-03-26	Web of Science	Journal Article	Yes	Non-GWAS	No	Targeted/Non-GW Arrays	rs198389 genotyping
479	WOS62	26690118	NA	10.3390/ijms161226135	An Updated Review on the Genetics of Primary Open Angle Glaucoma	Abu-Amero K, Kondkar AA, Chalam KV.	Int J Mol Sci. 2015 Dec 4;16(12):28886-911. doi: 10.3390/ijms161226135.	Abu-Amero K	Int J Mol Sci	2015	2015-12-23	Web of Science	Journal Article	No	Irrelevant Topic	No	Irrelevant Topic
480	WOS63	30113228	NA	10.1152/ajplung.00073.2018	Ancestry and genetic associations with bronchopulmonary dysplasia in preterm infants	Torgerson DG, Ballard PL, Keller RL, Oh SS, Huntsman S, Hu D, Eng C, Burchard EG, Ballard RA; TOLSURF Study Group.	Am J Physiol Lung Cell Mol Physiol. 2018 Nov 1;315(5):L858-L869. doi: 10.1152/ajplung.00073.2018. Epub 2018 Aug 16.	Torgerson DG	Am J Physiol Lung Cell Mol Physiol	2018	2018-08-17	Web of Science	Journal Article	No	Irrelevant Topic	No	Irrelevant Topic
481	WOS64	21546286	NA	10.1016/j.bcmd.2011.04.002	Ancestry of African Americans with sickle cell disease	Solovieff N, Hartley SW, Baldwin CT, Klings ES, Gladwin MT, Taylor JG 6th, Kato GJ, Farrer LA, Steinberg MH, Sebastiani P.	Blood Cells Mol Dis. 2011 Jun 15;47(1):41-5. doi: 10.1016/j.bcmd.2011.04.002. Epub 2011 May 4.	Solovieff N	Blood Cells Mol Dis	2011	2011-05-07	Web of Science	Journal Article	No	Irrelevant Topic	No	Irrelevant Topic
482	WOS65	28835482	NA	10.1161/ATVBAHA.117.309756	APOL1 and Cardiovascular Disease: A Story in Evolution	Bajaj A, Susztak K, Damrauer SM.	Arterioscler Thromb Vasc Biol. 2017 Sep;37(9):1587-1589. doi: 10.1161/ATVBAHA.117.309756.	Bajaj A	Arterioscler Thromb Vasc Biol	2017	2017-08-25	Web of Science	Editorial	No	Non-GWAS	No	Non-Journal Article	Editorial
483	WOS69	31266387	NA	10.1161/JAHA.119.012508	ARMC 5 Variants and Risk of Hypertension in Blacks: MH- GRID Study	Zilbermint M, Gaye A, Berthon A, Hannah-Shmouni F, Faucz FR, Lodish MB, Davis AR, Gibbons GH, Stratakis CA.	J Am Heart Assoc. 2019 Jul 16;8(14):e012508. doi: 10.1161/JAHA.119.012508. Epub 2019 Jul 3.	Zilbermint M	J Am Heart Assoc	2019	2019-07-04	Web of Science	Journal Article	Yes	GWAS	No	Replication Study Only	Whole exome sequencing data of 1377 black s were analyzed, Target single-variant and gene-based association analyses of hypertension were performed for ARMC 5; Replication
484	WOS72	25499008	NA	10.1016/j.placenta.2014.11.007	Association between ACVR2A and early-onset preeclampsia: replication study in a Northeastern Brazilian population	Ferreira LC, Gomes CE, AraÃºjo AC, Bezerra PF, Duggal P, Jeronimo SM.	Placenta. 2015 Feb;36(2):186-90. doi: 10.1016/j.placenta.2014.11.007. Epub 2014 Nov 21.	Ferreira LC	Placenta	2015	2014-12-16	Web of Science	Journal Article	No	Irrelevant Topic	No	Irrelevant Topic
485	WOS73	21186168	NA	10.1093/rheumatology/keq425	Association between SLC2A9 transporter gene variants and uric acid phenotypes in African American and white families	Rule AD, de Andrade M, Matsumoto M, Mosley TH, Kardia S, Turner ST.	Rheumatology (Oxford). 2011 May;50(5):871-8. doi: 10.1093/rheumatology/keq425. Epub 2010 Dec 24.	Rule AD	Rheumatology (Oxford)	2011	2010-12-28	Web of Science	Journal Article	No	Irrelevant Topic	No	Irrelevant Topic
486	WOS74	24498106	NA	10.1371/journal.pone.0087438	Association mapping provides insights into the origin and the fine structure of the sorghum aluminum tolerance locus, AltSB	Caniato FF, Hamblin MT, Guimaraes CT, Zhang Z, Schaffert RE, Kochian LV, Magalhaes JV.	PLoS One. 2014 Jan 30;9(1):e87438. doi: 10.1371/journal.pone.0087438. eCollection 2014.	Caniato FF	PLoS One	2014	2014-02-06	Web of Science	Journal Article	No	Irrelevant Topic	No	Irrelevant Topic
487	WOS75	25805414	NA	10.1161/CIRCGENETICS.114.000740	Association of a 62 Variants Type 2 Diabetes Genetic Risk Score With Markers of Subclinical Atherosclerosis: A Transethnic, Multicenter Study	Dauriz M, Porneala BC, Guo X, Bielak LF, Peyser PA, Durant NH, Carnethon MR, Bonadonna RC, Bonora E, Bowden DW, Florez JC, Fornage M, Hivert MF, Jacobs DR Jr, Kabagambe EK, Lewis CE, Murabito JM, Rasmussen-Torvik LJ, Rich SS, Vassy JL, Yao J, Carr JJ, Kardia SL, Siscovick D, O'Donnell CJ, Rotter JI, Dupuis J, Meigs JB.	Circ Cardiovasc Genet. 2015 Jun;8(3):507-15. doi: 10.1161/CIRCGENETICS.114.000740. Epub 2015 Mar 24.	Dauriz M	Circ Cardiovasc Genet	2015	2015-03-26	Web of Science	Journal Article	No	Irrelevant Topic	No	Irrelevant Topic
488	WOS76	21881522	NA	10.1097/HJH.0b013e32834b000d	Association of ATP1B1, RGS5 and SELE polymorphisms with hypertension and blood pressure in African-Americans	Faruque MU, Chen G, Doumatey A, Huang H, Zhou J, Dunston GM, Rotimi CN, Adeyemo AA.	J Hypertens. 2011 Oct;29(10):1906-12. doi: 10.1097/HJH.0b013e32834b000d.	Faruque MU	J Hypertens	2011	2011-09-02	Web of Science	Journal Article	Yes	GWLA	No	Replication Study Only	human chromosome 1q linkage region ; ATP1B1, RGS5 and SELE
489	WOS77	20406624	NA	10.1016/j.cca.2010.04.012	Association of CAPN10 gene with insulin sensitivity, glucose tolerance and renal function in essential hypertensive patients	Zhou X, Wang Y, Zhang Y, Gao P, Zhu D.	Clin Chim Acta. 2010 Aug 5;411(15-16):1126-31. doi: 10.1016/j.cca.2010.04.012. Epub 2010 Apr 18.	Zhou X	Clin Chim Acta	2010	2010-04-22	Web of Science	Journal Article	Yes	GWLA	No	Replication Study Only
490	WOS79	22588808	NA	NA	Association of cluster of differentiation 36 gene variant rs1761667 (G>A) with metabolic syndrome in Egyptian adults	Bayoumy NM, El-Shabrawi MM, Hassan HH.	Saudi Med J. 2012 May;33(5):489-94.	Bayoumy NM	Saudi Med J	2012	2012-05-17	Web of Science	Journal Article	No	Irrelevant Topic	No	Irrelevant Topic
491	WOS83	23178185	NA	10.1016/j.gene.2012.09.136	Association of resistin gene polymorphisms with insulin resistance in Egyptian obese patients	El-Shal AS, Pasha HF, Rashad NM.	Gene. 2013 Feb 15;515(1):233-8. doi: 10.1016/j.gene.2012.09.136. Epub 2012 Nov 20.	El-Shal AS	Gene	2013	2012-11-27	Web of Science	Journal Article	No	Irrelevant Topic	No	Irrelevant Topic
492	WOS84	27699784	NA	10.1111/ahg.12174	Association of rs11643718 SLC12A3 and rs741301 ELMO1 Variants with Diabetic Nephropathy in South Indian Population	Bodhini D, Chidambaram M, Liju S, Revathi B, Laasya D, Sathish N, Kanthimathi S, Ghosh S, Anjana RM, Mohan V, Radha V.	Ann Hum Genet. 2016 Nov;80(6):336-341. doi: 10.1111/ahg.12174. Epub 2016 Oct 4.	Bodhini D	Ann Hum Genet	2016	2016-10-05	Web of Science	Journal Article	No	Irrelevant Topic	No	Irrelevant Topic
493	WOS86	25287989	NA	10.1016/j.jadohealth.2014.07.020	Associations between menarche-related genetic variants and pubertal growth in male and female adolescents	Tu W, Wagner EK, Eckert GJ, Yu Z, Hannon T, Pratt JH, He C.	J Adolesc Health. 2015 Jan;56(1):66-72. doi: 10.1016/j.jadohealth.2014.07.020. Epub 2014 Oct 3.	Tu W	J Adolesc Health	2015	2014-10-08	Web of Science	Journal Article	No	Irrelevant Topic	No	Irrelevant Topic
494	WOS87	24505291	NA	10.1371/journal.pone.0087497	Associations of MTHFR gene polymorphisms with hypertension and hypertension in pregnancy: a meta-analysis from 114 studies with 15411 cases and 21970 controls	Yang B, Fan S, Zhi X, Li Y, Liu Y, Wang D, He M, Hou Y, Zheng Q, Sun G.	PLoS One. 2014 Feb 5;9(2):e87497. doi: 10.1371/journal.pone.0087497. eCollection 2014.	Yang B	PLoS One	2014	2014-02-08	Web of Science	Review	Yes	Non-GWAS	No	Review	meta-analysis
495	WOS88	29318894	NA	10.2217/pgs-2017-0187	Attempted validation of 44 reported SNPs associated with tacrolimus troughs in a cohort of kidney allograft recipients	Oetting WS, Wu B, Schladt DP, Guan W, Remmel RP, Dorr C, Mannon RB, Matas AJ, Israni AK, Jacobson PA.	Pharmacogenomics. 2018 Feb;19(3):175-184. doi: 10.2217/pgs-2017-0187. Epub 2018 Jan 10.	Oetting WS	Pharmacogenomics	2018	2018-01-11	Web of Science	Journal Article	No	Irrelevant Topic	No	Irrelevant Topic
496	WOS89	24843600	NA	10.1111/j.2040-1124.2012.00228.x	Better understanding and new insight of genetic risk loci for gestational diabetes mellitus	Cho NH, Jang HC.	J Diabetes Investig. 2012 Oct 18;3(5):424-6. doi: 10.1111/j.2040-1124.2012.00228.x. Epub 2012 Aug 21.	Cho NH	J Diabetes Investig	2012	2014-05-21	Web of Science	Journal Article	No	Irrelevant Topic	No	Irrelevant Topic
497	WOS90	22161147	NA	10.1007/s11906-011-0241-8	Between candidate genes and whole genomes: time for alternative approaches in blood pressure genetics	Basson J, Simino J, Rao DC.	Curr Hypertens Rep. 2012 Feb;14(1):46-61. doi: 10.1007/s11906-011-0241-8.	Basson J	Curr Hypertens Rep	2012	2011-12-14	Web of Science	Review	Yes	GWAS	No	Review
498	WOS91	31424985	NA	10.1161/CIRCULATIONAHA.118.039357	Blood Leukocyte DNA Methylation Predicts Risk of Future Myocardial Infarction and Coronary Heart Disease	Agha G, Mendelson MM, Ward-Caviness CK, Joehanes R, Huan T, Gondalia R, Salfati E, Brody JA, Fiorito G, Bressler J, Chen BH, Ligthart S, Guarrera S, Colicino E, Just AC, Wahl S, Gieger C, Vandiver AR, Tanaka T, Hernandez DG, Pilling LC, Singleton AB, Sacerdote C, Krogh V, Panico S, Tumino R, Li Y, Zhang G, Stewart JD, Floyd JS, Wiggins KL, Rotter JI, Multhaup M, Bakulski K, Horvath S, Tsao PS, Ab…	Circulation. 2019 Aug 20;140(8):645-657. doi: 10.1161/CIRCULATIONAHA.118.039357. Epub 2019 Aug 19.	Agha G	Circulation	2019	2019-08-20	Web of Science	Journal Article	No	Irrelevant Topic	No	Irrelevant Topic
499	WOS92	24029162	NA	10.1093/ajh/hpt144	Body mass index modulates blood pressure heritability: the Family Blood Pressure Program	Simino J, Shi G, Weder A, Boerwinkle E, Hunt SC, Rao DC.	Am J Hypertens. 2014 Apr;27(4):610-9. doi: 10.1093/ajh/hpt144. Epub 2013 Sep 12.	Simino J	Am J Hypertens	2014	2013-09-14	Web of Science	Journal Article	Yes	Non-GWAS	No	Replication Study Only
500	WOS97	20038796	NA	10.1172/JCI39085	Cardiac signaling genes exhibit unexpected sequence diversity in sporadic cardiomyopathy, revealing HSPB7 polymorphisms associated with disease	Matkovich SJ, Van Booven DJ, Hindes A, Kang MY, Druley TE, Vallania FL, Mitra RD, Reilly MP, Cappola TP, Dorn GW 2nd.	J Clin Invest. 2010 Jan;120(1):280-9. doi: 10.1172/JCI39085. Epub 2009 Dec 14.	Matkovich SJ	J Clin Invest	2010	2009-12-30	Web of Science	Journal Article	No	Irrelevant Topic	No	Irrelevant Topic
501	WOS98	29061565	NA	10.1161/CIR.0000000000000534	Cardiovascular Health in African Americans: A Scientific Statement From the American Heart Association	Carnethon MR, Pu J, Howard G, Albert MA, Anderson CAM, Bertoni AG, Mujahid MS, Palaniappan L, Taylor HA Jr, Willis M, Yancy CW; American Heart Association Council on Epidemiology and Prevention; Council on Cardiovascular Disease in the Young; Council on Cardiovascular and Stroke Nursing; Council on Clinical Cardiology; Council on Functional Genomics and Translational Biology; and Stroke Council.	Circulation. 2017 Nov 21;136(21):e393-e423. doi: 10.1161/CIR.0000000000000534. Epub 2017 Oct 23.	Carnethon MR	Circulation	2017	2017-10-25	Web of Science	Review	Yes	Non-GWAS	No	Review
502	WOS99	30296897	NA	10.1146/annurev-pharmtox-010818-021154	Cardiovascular Pharmacogenomics: Does It Matter If You're Black or White?	De T, Park CS, Perera MA.	Annu Rev Pharmacol Toxicol. 2019 Jan 6;59:577-603. doi: 10.1146/annurev-pharmtox-010818-021154. Epub 2018 Oct 8.	De T	Annu Rev Pharmacol Toxicol	2019	2018-10-10	Web of Science	Journal Article	Yes	Non-GWAS	No	Clinical Study	Pharmacogenomics
503	WOS102	29950471	NA	10.1136/bmjopen-2018-021640	Characteristics and treatment of African-American and European-American patients with resistant hypertension identified using the electronic health record in an academic health centre: a case-control study	Shuey MM, Gandelman JS, Chung CP, Nian H, Yu C, Denny JC, Brown NJ.	BMJ Open. 2018 Jun 27;8(6):e021640. doi: 10.1136/bmjopen-2018-021640.	Shuey MM	BMJ Open	2018	2018-06-29	Web of Science	Journal Article	Yes	Non-GWAS	No	Clinical Study
504	WOS105	26548329	NA	10.1016/j.trsl.2015.10.005	Clinical applications of molecular genetic discoveries	Marian AJ.	Transl Res. 2016 Feb;168:6-14. doi: 10.1016/j.trsl.2015.10.005. Epub 2015 Oct 24.	Marian AJ	Transl Res	2016	2015-11-10	Web of Science	Journal Article	No	Irrelevant Topic	No	Irrelevant Topic
505	WOS106	26705418	NA	10.1093/ije/dyv337	Cohort Profile: The Framingham Heart Study (FHS): overview of milestones in cardiovascular epidemiology	Tsao CW, Vasan RS.	Int J Epidemiol. 2015 Dec;44(6):1800-13. doi: 10.1093/ije/dyv337.	Tsao CW	Int J Epidemiol	2015	2015-12-26	Web of Science	Journal Article	Yes	Non-GWAS	No	Non-GWAS
506	WOS107	21098505	NA	10.1093/hmg/ddq511	Collagen-related genes influence the glaucoma risk factor, central corneal thickness	Vithana EN, Aung T, Khor CC, Cornes BK, Tay WT, Sim X, Lavanya R, Wu R, Zheng Y, Hibberd ML, Chia KS, Seielstad M, Goh LK, Saw SM, Tai ES, Wong TY.	Hum Mol Genet. 2011 Feb 15;20(4):649-58. doi: 10.1093/hmg/ddq511. Epub 2010 Nov 23.	Vithana EN	Hum Mol Genet	2011	2010-11-25	Web of Science	Journal Article	No	Irrelevant Topic	No	Irrelevant Topic
507	WOS110	18678614	NA	10.2337/db08-0516	Common missense variant in the glucokinase regulatory protein gene is associated with increased plasma triglyceride and C-reactive protein but lower fasting glucose concentrations	Orho-Melander M, Melander O, Guiducci C, Perez-Martinez P, Corella D, Roos C, Tewhey R, Rieder MJ, Hall J, Abecasis G, Tai ES, Welch C, Arnett DK, Lyssenko V, Lindholm E, Saxena R, de Bakker PI, Burtt N, Voight BF, Hirschhorn JN, Tucker KL, Hedner T, Tuomi T, Isomaa B, Eriksson KF, Taskinen MR, Wahlstrand B, Hughes TE, Parnell LD, Lai CQ, Berglund G, Peltonen L, Vartiainen E, Jousilahti P, Havuli…	Diabetes. 2008 Nov;57(11):3112-21. doi: 10.2337/db08-0516. Epub 2008 Aug 4.	Orho-Melander M	Diabetes	2008	2008-08-06	Web of Science	Journal Article	No	Irrelevant Topic	No	Irrelevant Topic
508	WOS111	20238126	NA	10.1007/s00439-010-0810-y	Comparison of the DNA methylation profiles of human peripheral blood cells and transformed B-lymphocytes	Sun YV, Turner ST, Smith JA, Hammond PI, Lazarus A, Van De Rostyne JL, Cunningham JM, Kardia SL.	Hum Genet. 2010 Jun;127(6):651-8. doi: 10.1007/s00439-010-0810-y. Epub 2010 Mar 18.	Sun YV	Hum Genet	2010	2010-03-19	Web of Science	Journal Article	No	Irrelevant Topic	No	Irrelevant Topic
509	WOS112	28360391	NA	10.1007/s12041-017-0740-8	Complement component 3: characterization and association with mastitis resistance in Egyptian water buffalo and cattle	El-Halawany N, Abd-El-Monsif SA, Al-Tohamy Ahmed FM, Hegazy L, Abdel-Shafy H, Abdel-Latif MA, Ghazi YA, Neuhoff C, Salilew-Wondim D, Schellander K.	J Genet. 2017 Mar;96(1):65-73. doi: 10.1007/s12041-017-0740-8.	El-Halawany N	J Genet	2017	2017-04-01	Web of Science	Journal Article	No	Irrelevant Topic	No	Irrelevant Topic
510	WOS114	26006746	NA	10.1016/j.trsl.2015.04.016	Complex genetics of pulmonary diseases: lessons from GW association studies and next-generation sequencing	Pouladi N, Bime C, Garcia JGN, Lussier YA.	Transl Res. 2016 Feb;168:22-39. doi: 10.1016/j.trsl.2015.04.016. Epub 2015 May 7.	Pouladi N	Transl Res	2016	2015-05-27	Web of Science	Review	Yes	GWAS	No	Review
511	WOS115	19651817	NA	10.2337/db09-0641	Confirmation of genetic associations at ELMO1 in the GoKinD collection supports its role as a susceptibility gene in diabetic nephropathy	Pezzolesi MG, Katavetin P, Kure M, Poznik GD, Skupien J, Mychaleckyj JC, Rich SS, Warram JH, Krolewski AS.	Diabetes. 2009 Nov;58(11):2698-702. doi: 10.2337/db09-0641. Epub 2009 Aug 3.	Pezzolesi MG	Diabetes	2009	2009-08-05	Web of Science	Journal Article	No	Irrelevant Topic	No	Irrelevant Topic
512	WOS117	18836333	NA	10.1097/PPO.0b013e3181867628	Contemporary epidemiology of renal cell cancer	Chow WH, Devesa SS.	Cancer J. 2008 Sep-Oct;14(5):288-301. doi: 10.1097/PPO.0b013e3181867628.	Chow WH	Cancer J	2008	2008-10-07	Web of Science	Journal Article	No	Irrelevant Topic	No	Irrelevant Topic
513	WOS119	30113482	NA	10.1097/MD.0000000000011865	Contributions of rare coding variants in hypotension syndrome genes to population blood pressure variation	Nandakumar P, Morrison AC, Grove ML, Boerwinkle E, Chakravarti A.	Medicine (Baltimore). 2018 Aug;97(33):e11865. doi: 10.1097/MD.0000000000011865.	Nandakumar P	Medicine (Baltimore)	2018	2018-08-17	Web of Science	Journal Article	Yes	Non-GWAS	No	Replication Study Only
514	WOS124	17556880	NA	10.1097/HCO.0b013e328187b502	Current status of GW scanning for hypertension	Hamet P, Seda O.	Curr Opin Cardiol. 2007 Jul;22(4):292-7. doi: 10.1097/HCO.0b013e328187b502.	Hamet P	Curr Opin Cardiol	2007	2007-06-09	Web of Science	Journal Article	Yes	GWLA	No	Non-GWAS
515	WOS125	25138716	NA	10.1186/s12870-014-0225-3	Deep resequencing reveals allelic variation in Sesamum indicum	Wang L, Han X, Zhang Y, Li D, Wei X, Ding X, Zhang X.	BMC Plant Biol. 2014 Aug 20;14:225. doi: 10.1186/s12870-014-0225-3.	Wang L	BMC Plant Biol	2014	2014-08-21	Web of Science	Journal Article	No	Irrelevant Topic	No	Irrelevant Topic
516	WOS131	29884924	NA	10.1007/s11906-018-0855-1	Disparities in Hypertension Among African-Americans: Implications of Insufficient Sleep	Covassin N, Greene EL, Singh P, Somers VK.	Curr Hypertens Rep. 2018 Jun 8;20(7):57. doi: 10.1007/s11906-018-0855-1.	Covassin N	Curr Hypertens Rep	2018	2018-06-10	Web of Science	Review	Yes	Non-GWAS	No	Review
517	WOS132	31455332	NA	10.1186/s12916-019-1405-7	Dissecting genetic factors affecting phenylephrine infusion rates during anesthesia: a GW association study employing EHR data	Zhang Y, Poler SM, Li J, Abedi V, Pendergrass SA, Williams MS, Lee MTM.	BMC Med. 2019 Aug 28;17(1):168. doi: 10.1186/s12916-019-1405-7.	Zhang Y	BMC Med	2019	2019-08-29	Web of Science	Journal Article	No	Irrelevant Topic	No	Irrelevant Topic
518	WOS133	21352520	NA	10.1186/1756-8935-4-3	Distinct influences of tandem repeats and retrotransposons on CENH3 nucleosome positioning	Gent JI, Schneider KL, Topp CN, Rodriguez C, Presting GG, Dawe RK.	Epigenetics Chromatin. 2011 Feb 25;4:3. doi: 10.1186/1756-8935-4-3.	Gent JI	Epigenetics Chromatin	2011	2011-03-01	Web of Science	Journal Article	No	Irrelevant Topic	No	Irrelevant Topic
519	WOS135	25863776	NA	10.1016/j.atherosclerosis.2015.03.033	Double trouble: T2DM genetic risk factors play a causal role in CAD	Hamad IA, Beaney KE, Buxton JL, Walker AP.	Atherosclerosis. 2015 Aug;241(2):766-8. doi: 10.1016/j.atherosclerosis.2015.03.033. Epub 2015 Mar 25.	Hamad IA	Atherosclerosis	2015	2015-04-13	Web of Science	Journal Article	No	Irrelevant Topic	No	Irrelevant Topic
520	WOS137	30763326	NA	10.1371/journal.pone.0211054	Effects of angiotensin converting enzyme gene polymorphism on hypertension in Africa: A meta-analysis and systematic review	Mengesha HG, Petrucka P, Spence C, Tafesse TB.	PLoS One. 2019 Feb 14;14(2):e0211054. doi: 10.1371/journal.pone.0211054. eCollection 2019.	Mengesha HG	PLoS One	2019	2019-02-15	Web of Science	Review	Yes	Non-GWAS	No	Review
521	WOS139	23149595	NA	10.1161/CIRCRESAHA.112.276725	Effects of rare and common blood pressure gene variants on essential hypertension: results from the Family Blood Pressure Program, CLUE, and Atherosclerosis Risk in Communities studies	Nguyen KD, Pihur V, Ganesh SK, Rakha A, Cooper RS, Hunt SC, Freedman BI, Coresh J, Kao WH, Morrison AC, Boerwinkle E, Ehret GB, Chakravarti A.	Circ Res. 2013 Jan 18;112(2):318-26. doi: 10.1161/CIRCRESAHA.112.276725. Epub 2012 Nov 12.	Nguyen KD	Circ Res	2013	2012-11-15	Web of Science	Journal Article	Yes	GWAS	No	Replication Study Only
522	WOS142	24396594	NA	10.1155/2013/687519	Epigenetic markers of renal function in african americans	Bomotti SM, Smith JA, Zagel AL, Taylor JY, Turner ST, Kardia SL.	Nurs Res Pract. 2013;2013:687519. doi: 10.1155/2013/687519. Epub 2013 Dec 12.	Bomotti SM	Nurs Res Pract	2013	2014-01-08	Web of Science	Journal Article	No	Irrelevant Topic	No	Irrelevant Topic
523	WOS144	28980247	NA	10.1007/978-1-4939-7274-6_10	Estimating Heritability from Nuclear Family and Pedigree Data	Bochud M.	Methods Mol Biol. 2017;1666:195-210. doi: 10.1007/978-1-4939-7274-6_10.	Bochud M	Methods Mol Biol	2017	2017-10-06	Web of Science	Journal Article	No	Irrelevant Topic	No	Irrelevant Topic
524	WOS145	24140101	NA	10.1016/j.metabol.2013.08.004	Estrogen receptor Î± is not a candidate gene for metabolic syndrome in Caucasian elderly subjects	Hoteit M, Arabi A, Habib R, Mahfouz R, Baddoura R, Halaby G, El-Hajj Fuleihan G.	Metabolism. 2014 Jan;63(1):50-60. doi: 10.1016/j.metabol.2013.08.004. Epub 2013 Oct 17.	Hoteit M	Metabolism	2014	2013-10-22	Web of Science	Journal Article	Yes	Non-GWAS	No	Targeted/Non-GW Arrays	MetS
525	WOS146	24950592	NA	10.1016/j.ophtha.2014.04.041	Ethnic differences of intraocular pressure and central corneal thickness: the Singapore Epidemiology of Eye Diseases study	Chua J, Tham YC, Liao J, Zheng Y, Aung T, Wong TY, Cheng CY.	Ophthalmology. 2014 Oct;121(10):2013-22. doi: 10.1016/j.ophtha.2014.04.041. Epub 2014 Jun 18.	Chua J	Ophthalmology	2014	2014-06-22	Web of Science	Journal Article	No	Irrelevant Topic	No	Irrelevant Topic
526	WOS147	21098467	NA	10.1161/CIRCULATIONAHA.110.958306	European ancestry as a risk factor for atrial fibrillation in African Americans	Marcus GM, Alonso A, Peralta CA, Lettre G, Vittinghoff E, Lubitz SA, Fox ER, Levitzky YS, Mehra R, Kerr KF, Deo R, Sotoodehnia N, Akylbekova M, Ellinor PT, Paltoo DN, Soliman EZ, Benjamin EJ, Heckbert SR; Candidate-Gene Association Resource (CARe) Study.	Circulation. 2010 Nov 16;122(20):2009-15. doi: 10.1161/CIRCULATIONAHA.110.958306.	Marcus GM	Circulation	2010	2010-11-25	Web of Science	Journal Article	No	Irrelevant Topic	No	Irrelevant Topic
527	WOS149	16140554	NA	10.1016/j.ymgme.2005.07.008	Evaluation of sequence variants in the pre-B cell leukemia transcription factor 1 gene: a positional and functional candidate for type 2 diabetes and impaired insulin secretion	Wang H, Chu W, Wang X, Zhang Z, Elbein SC.	Mol Genet Metab. 2005 Nov;86(3):384-91. doi: 10.1016/j.ymgme.2005.07.008. Epub 2005 Sep 2.	Wang H	Mol Genet Metab	2005	2005-09-06	Web of Science	Journal Article	No	Irrelevant Topic	No	Irrelevant Topic
528	WOS152	27530450	NA	10.1111/ahg.12165	Evidence for Association between SH2B1 Gene Variants and Glycated Hemoglobin in Nondiabetic European American Young Adults: The Add Health Study	Lange LA, Graff M, Lange EM, Young KL, Richardson AS, Mohlke KL, North KE, Harris KM, Gordon-Larsen P.	Ann Hum Genet. 2016 Sep;80(5):294-305. doi: 10.1111/ahg.12165.	Lange LA	Ann Hum Genet	2016	2016-08-18	Web of Science	Journal Article	No	Irrelevant Topic	No	Irrelevant Topic
529	WOS155	20560212	NA	10.1016/j.ajhg.2010.05.004	Evolutionary and functional analysis of celiac risk loci reveals SH2B3 as a protective factor against bacterial infection	Zhernakova A, Elbers CC, Ferwerda B, Romanos J, Trynka G, Dubois PC, de Kovel CG, Franke L, Oosting M, Barisani D, Bardella MT; Finnish Celiac Disease Study Group, Joosten LA, Saavalainen P, van Heel DA, Catassi C, Netea MG, Wijmenga C.	Am J Hum Genet. 2010 Jun 11;86(6):970-7. doi: 10.1016/j.ajhg.2010.05.004.	Zhernakova A	Am J Hum Genet	2010	2010-06-22	Web of Science	Journal Article	No	Irrelevant Topic	No	Irrelevant Topic
530	WOS157	26018448	NA	10.1186/s12863-015-0212-1	Exploring the relationship between lifestyles, diets and genetic adaptations in humans	Valente C, Alvarez L, Marks SJ, Lopez-Parra AM, Parson W, Oosthuizen O, Oosthuizen E, Amorim A, Capelli C, Arroyo-Pardo E, GusmÃ£o L, Prata MJ.	BMC Genet. 2015 May 28;16:55. doi: 10.1186/s12863-015-0212-1.	Valente C	BMC Genet	2015	2015-05-29	Web of Science	Journal Article	No	Irrelevant Topic	No	Irrelevant Topic
531	WOS160	20018918	NA	10.1182/blood-2009-08-239517	Fetal hemoglobin in sickle cell anemia: GW association studies suggest a regulatory region in the 5' olfactory receptor gene cluster	Solovieff N, Milton JN, Hartley SW, Sherva R, Sebastiani P, Dworkis DA, Klings ES, Farrer LA, Garrett ME, Ashley-Koch A, Telen MJ, Fucharoen S, Ha SY, Li CK, Chui DH, Baldwin CT, Steinberg MH.	Blood. 2010 Mar 4;115(9):1815-22. doi: 10.1182/blood-2009-08-239517. Epub 2009 Dec 16.	Solovieff N	Blood	2010	2009-12-19	Web of Science	Journal Article	No	Irrelevant Topic	No	Irrelevant Topic
532	WOS165	31998841	NA	10.1126/sciadv.aay5034	Functional validity, role, and implications of heavy alcohol consumption genetic loci	Thompson A, Cook J, Choquet H, Jorgenson E, Yin J, Kinnunen T, Barclay J, Morris AP, Pirmohamed M.	Sci Adv. 2020 Jan 15;6(3):eaay5034. doi: 10.1126/sciadv.aay5034. eCollection 2020 Jan.	Thompson A	Sci Adv	2020	2020-01-31	Web of Science	Journal Article	No	Irrelevant Topic	No	Irrelevant Topic
533	WOS167	20088829	NA	10.1042/CS20090498	Gene variants of the renin-angiotensin system and hypertension: from a trough of disillusionment to a welcome phase of enlightenment?	Norton GR, Brooksbank R, Woodiwiss AJ.	Clin Sci (Lond). 2010 Jan 26;118(8):487-506. doi: 10.1042/CS20090498.	Norton GR	Clin Sci (Lond)	2010	2010-01-22	Web of Science	Review	Yes	Non-GWAS	No	Review
534	WOS168	29258278	NA	10.3390/ijerph14121596	Gene-by-Psychosocial Factor Interactions Influence Diastolic Blood Pressure in European and African Ancestry Populations: Meta-Analysis of Four Cohort Studies	Smith JA, Zhao W, Yasutake K, August C, Ratliff SM, Faul JD, Boerwinkle E, Chakravarti A, Diez Roux AV, Gao Y, Griswold ME, Heiss G, Kardia SLR, Morrison AC, Musani SK, Mwasongwe S, North KE, Rose KM, Sims M, Sun YV, Weir DR, Needham BL.	Int J Environ Res Public Health. 2017 Dec 18;14(12):1596. doi: 10.3390/ijerph14121596.	Smith JA	Int J Environ Res Public Health	2017	2017-12-21	Web of Science	Journal Article	Yes	GWAS	No	GxE Only	Meta-analysis
535	WOS169	20591971	NA	10.1177/1099800410371225	Gene-environment interaction for hypertension among African American women across generations	Taylor JY, Sun YV, Hunt SC, Kardia SL.	Biol Res Nurs. 2010 Oct;12(2):149-55. doi: 10.1177/1099800410371225. Epub 2010 Jun 30.	Taylor JY	Biol Res Nurs	2010	2010-07-02	Web of Science	Journal Article	Yes	Non-GWAS	No	GxE Only
536	WOS170	30820929	NA	10.1111/cge.13527	Generality of genomic findings on blood pressure traits and its usefulness in precision medicine in diverse populations: A systematic review	Kolifarhood G, Daneshpour MS, Khayat BS, Saadati HM, Guity K, Khosravi N, Akbarzadeh M, Sabour S.	Clin Genet. 2019 Jul;96(1):17-27. doi: 10.1111/cge.13527. Epub 2019 Apr 1.	Kolifarhood G	Clin Genet	2019	2019-03-02	Web of Science	Journal Article	Yes	GWAS	No	Review
537	WOS173	24491930	NA	NA	Genes and genetic variations involved in the development of hypertension: focusing on a Greek patient cohort	Kouremenos N, Zacharopoulou IV, Triantafyllidi H, Zacharopoulos GV, Mornos C, Filippatos G, Lekakis J, Kremastinos D, Manolis AI, Gavras H.	Hellenic J Cardiol. 2014 Jan-Feb;55(1):9-16.	Kouremenos N	Hellenic J Cardiol	2014	2014-02-05	Web of Science	Journal Article	Yes	Non-GWAS	No	Targeted/Non-GW Arrays	NEDD4L, PMNT and B1 & B2 receptors of bradykinin genes
538	WOS176	25080522	NA	10.1152/ajprenal.00306.2014	Genetic and epigenetic factors influencing chronic kidney disease	Smyth LJ, Duffy S, Maxwell AP, McKnight AJ.	Am J Physiol Renal Physiol. 2014 Oct 1;307(7):F757-76. doi: 10.1152/ajprenal.00306.2014. Epub 2014 Jul 30.	Smyth LJ	Am J Physiol Renal Physiol	2014	2014-08-01	Web of Science	Journal Article	No	Irrelevant Topic	No	Irrelevant Topic
539	WOS177	23555287	NA	10.1371/journal.pgen.1003372	Genetic architecture of skin and eye color in an African-European admixed population	Beleza S, Johnson NA, Candille SI, Absher DM, Coram MA, Lopes J, Campos J, AraÃºjo II, Anderson TM, VilhjÃ¡lmsson BJ, Nordborg M, Correia E Silva A, Shriver MD, Rocha J, Barsh GS, Tang H.	PLoS Genet. 2013 Mar;9(3):e1003372. doi: 10.1371/journal.pgen.1003372. Epub 2013 Mar 21.	Beleza S	PLoS Genet	2013	2013-04-05	Web of Science	Journal Article	No	Irrelevant Topic	No	Irrelevant Topic
540	WOS180	20095078	NA	10.1097/hjh.0b013e328333afb3	Genetic bases of urinary albumin excretion and related traits in hypertension	Martinez F, Mansego ML, Chaves FJ, Redon J.	J Hypertens. 2010 Feb;28(2):213-25. doi: 10.1097/hjh.0b013e328333afb3.	Martinez F	J Hypertens	2010	2010-01-23	Web of Science	Review	Yes	GWLA	No	Review
541	WOS184	20393286	NA	10.1097/MNH.0b013e328338185f	Genetic epidemiology of chronic kidney disease	Estrella MM, Sperati CJ, Kao WH, Parekh RS.	Curr Opin Nephrol Hypertens. 2010 May;19(3):283-91. doi: 10.1097/MNH.0b013e328338185f.	Estrella MM	Curr Opin Nephrol Hypertens	2010	2010-04-16	Web of Science	Journal Article	No	Irrelevant Topic	No	Irrelevant Topic
542	WOS186	26305532	NA	10.1167/iovs.15-17179	Genetic Evidence for Differential Regulation of Corneal Epithelial and Stromal Thickness	Koehn DR, Meyer KJ, Anderson MG.	Invest Ophthalmol Vis Sci. 2015 Aug;56(9):5599-607. doi: 10.1167/iovs.15-17179.	Koehn DR	Invest Ophthalmol Vis Sci	2015	2015-08-26	Web of Science	Journal Article	No	Irrelevant Topic	No	Irrelevant Topic
543	WOS187	29520984	NA	10.1111/jch.13225	Genetic factors contributing to hypertension in African-based populations: A systematic review and meta-analysis	Yako YY, Balti EV, Matsha TE, Dzudie A, Kruger D, Sobngwi E, Agyemang C, Kengne AP.	J Clin Hypertens (Greenwich). 2018 Mar;20(3):485-495. doi: 10.1111/jch.13225. Epub 2018 Mar 9.	Yako YY	J Clin Hypertens (Greenwich)	2018	2018-03-10	Web of Science	Review	Yes	Non-GWAS	No	Review
544	WOS188	19657283	NA	10.1097/HJH.0b013e328330e84d	Genetic influences on daytime and night-time blood pressure: similarities and differences	Wang X, Ding X, Su S, Yan W, Harshfield G, Treiber F, Snieder H.	J Hypertens. 2009 Dec;27(12):2358-64. doi: 10.1097/HJH.0b013e328330e84d.	Wang X	J Hypertens	2009	2009-08-07	Web of Science	Journal Article	Yes	Non-GWAS	No	Targeted/Non-GW Arrays	five standard microsatellite markers
545	WOS190	26385028	NA	10.1016/j.ahj.2015.06.008	Genetic mutations in African patients with atrial fibrillation: Rationale and design of the Study of Genetics of Atrial Fibrillation in an African Population (SIGNAL)	Bloomfield GS, Temu TM, Akwanalo CO, Chen PS, Emonyi W, Heckbert SR, Koech MM, Manji I, Shen C, Vatta M, Velazquez EJ, Wessel J, Kimaiyo S, Inui TS.	Am Heart J. 2015 Sep;170(3):455-64.e5. doi: 10.1016/j.ahj.2015.06.008. Epub 2015 Jun 14.	Bloomfield GS	Am Heart J	2015	2015-09-20	Web of Science	Journal Article	No	Irrelevant Topic	No	Irrelevant Topic
546	WOS191	26471063	NA	10.1053/j.semperi.2015.09.004	Genetic predisposition to bronchopulmonary dysplasia	Lal CV, Ambalavanan N.	Semin Perinatol. 2015 Dec;39(8):584-91. doi: 10.1053/j.semperi.2015.09.004. Epub 2015 Oct 23.	Lal CV	Semin Perinatol	2015	2015-10-17	Web of Science	Journal Article	No	Irrelevant Topic	No	Irrelevant Topic
547	WOS192	28224735	NA	10.1002/ajmg.b.32520	Genetic risk variants for social anxiety	Stein MB, Chen CY, Jain S, Jensen KP, He F, Heeringa SG, Kessler RC, Maihofer A, Nock MK, Ripke S, Sun X, Thomas ML, Ursano RJ, Smoller JW, Gelernter J; Army STARRS Collaborators.	Am J Med Genet B Neuropsychiatr Genet. 2017 Mar;174(2):120-131. doi: 10.1002/ajmg.b.32520.	Stein MB	Am J Med Genet B Neuropsychiatr Genet	2017	2017-02-23	Web of Science	Journal Article	No	Irrelevant Topic	No	Irrelevant Topic
548	WOS193	28278285	NA	10.1371/journal.pone.0173695	Genetic variant in vitamin D-binding protein is associated with metabolic syndrome and lower 25-hydroxyvitamin D levels in polycystic ovary syndrome: A cross-sectional study	Santos BR, Lecke SB, Spritzer PM.	PLoS One. 2017 Mar 9;12(3):e0173695. doi: 10.1371/journal.pone.0173695. eCollection 2017.	Santos BR	PLoS One	2017	2017-03-10	Web of Science	Journal Article	Yes	Non-GWAS	No	Targeted/Non-GW Arrays	MetS
549	WOS194	25524916	NA	10.2337/db14-0732	Genetic Variants Associated With Quantitative Glucose Homeostasis Traits Translate to Type 2 Diabetes in Mexican Americans: The GUARDIAN (Genetics Underlying Diabetes in Hispanics) Consortium	Palmer ND, Goodarzi MO, Langefeld CD, Wang N, Guo X, Taylor KD, Fingerlin TE, Norris JM, Buchanan TA, Xiang AH, Haritunians T, Ziegler JT, Williams AH, Stefanovski D, Cui J, Mackay AW, Henkin LF, Bergman RN, Gao X, Gauderman J, Varma R, Hanis CL, Cox NJ, Highland HM, Below JE, Williams AL, Burtt NP, Aguilar-Salinas CA, Huerta-Chagoya A, Gonzalez-Villalpando C, Orozco L, Haiman CA, Tsai MY, Johnso…	Diabetes. 2015 May;64(5):1853-66. doi: 10.2337/db14-0732. Epub 2014 Dec 18.	Palmer ND	Diabetes	2015	2014-12-20	Web of Science	Journal Article	No	Irrelevant Topic	No	Irrelevant Topic
550	WOS200	27312935	NA	10.1007/s11886-016-0755-4	Genetics of Insulin Resistance and the Metabolic Syndrome	Brown AE, Walker M.	Curr Cardiol Rep. 2016 Aug;18(8):75. doi: 10.1007/s11886-016-0755-4.	Brown AE	Curr Cardiol Rep	2016	2016-06-18	Web of Science	Journal Article	Yes	Non-GWAS	No	Targeted/Non-GW Arrays	MetS
551	WOS201	25688259	NA	10.3389/fgene.2015.00006	Genetics of kidney disease and related cardiometabolic phenotypes in Zuni Indians: the Zuni Kidney Project	Laston SL, Voruganti VS, Haack K, Shah VO, Bobelu A, Bobelu J, Ghahate D, Harford AM, Paine SS, Tentori F, Cole SA, MacCluer JW, Comuzzie AG, Zager PG.	Front Genet. 2015 Jan 30;6:6. doi: 10.3389/fgene.2015.00006. eCollection 2015.	Laston SL	Front Genet	2015	2015-02-18	Web of Science	Journal Article	Yes	Non-GWAS	No	Non-BP/HTN	Kidney
552	WOS203	25380161	NA	10.1097/HJH.0000000000000400	Genetics of systolic and diastolic heart failure	Deng AY.	J Hypertens. 2015 Jan;33(1):3-13. doi: 10.1097/HJH.0000000000000400.	Deng AY	J Hypertens	2015	2014-11-08	Web of Science	Journal Article	No	Irrelevant Topic	No	Irrelevant Topic
553	WOS213	22205395	NA	10.1007/s00251-011-0596-7	GW associated loci influencing interleukin (IL)-10, IL-1Ra, and IL-6 levels in African Americans	Tekola Ayele F, Doumatey A, Huang H, Zhou J, Charles B, Erdos M, Adeleye J, Balogun W, Fasanmade O, Johnson T, Oli J, Okafor G, Amoah A, Eghan BA Jr, Agyenim-Boateng K, Acheampong J, Adebamowo CA, Herbert A, Gerry N, Christman M, Chen G, Shriner D, Adeyemo A, Rotimi CN.	Immunogenetics. 2012 May;64(5):351-9. doi: 10.1007/s00251-011-0596-7. Epub 2011 Dec 29.	Tekola Ayele F	Immunogenetics	2012	2011-12-30	Web of Science	Journal Article	No	Irrelevant Topic	No	Irrelevant Topic
554	WOS219	20421499	NA	10.1073/pnas.0911494107	GW association identifies OBFC1 as a locus involved in human leukocyte telomere biology	Levy D, Neuhausen SL, Hunt SC, Kimura M, Hwang SJ, Chen W, Bis JC, Fitzpatrick AL, Smith E, Johnson AD, Gardner JP, Srinivasan SR, Schork N, Rotter JI, Herbig U, Psaty BM, Sastrasinh M, Murray SS, Vasan RS, Province MA, Glazer NL, Lu X, Cao X, Kronmal R, Mangino M, Soranzo N, Spector TD, Berenson GS, Aviv A.	Proc Natl Acad Sci U S A. 2010 May 18;107(20):9293-8. doi: 10.1073/pnas.0911494107. Epub 2010 Apr 26.	Levy D	Proc Natl Acad Sci U S A	2010	2010-04-28	Web of Science	Journal Article	No	Irrelevant Topic	No	Irrelevant Topic
555	WOS220	20400458	NA	10.1093/hmg/ddq154	GW association of anthropometric traits in African- and African-derived populations	Kang SJ, Chiang CW, Palmer CD, Tayo BO, Lettre G, Butler JL, Hackett R, Adeyemo AA, Guiducci C, Berzins I, Nguyen TT, Feng T, Luke A, Shriner D, Ardlie K, Rotimi C, Wilks R, Forrester T, McKenzie CA, Lyon HN, Cooper RS, Zhu X, Hirschhorn JN.	Hum Mol Genet. 2010 Jul 1;19(13):2725-38. doi: 10.1093/hmg/ddq154. Epub 2010 Apr 16.	Kang SJ	Hum Mol Genet	2010	2010-04-20	Web of Science	Journal Article	No	Irrelevant Topic	No	Irrelevant Topic
556	WOS222	17658951	NA	10.1371/journal.pgen.0030115	GW association scan shows genetic variants in the FTO gene are associated with obesity-related traits	Scuteri A, Sanna S, Chen WM, Uda M, Albai G, Strait J, Najjar S, Nagaraja R, OrrÃº M, Usala G, Dei M, Lai S, Maschio A, Busonero F, Mulas A, Ehret GB, Fink AA, Weder AB, Cooper RS, Galan P, Chakravarti A, Schlessinger D, Cao A, Lakatta E, Abecasis GR.	PLoS Genet. 2007 Jul;3(7):e115. doi: 10.1371/journal.pgen.0030115.	Scuteri A	PLoS Genet	2007	2007-07-31	Web of Science	Journal Article	No	Irrelevant Topic	No	Irrelevant Topic
557	WOS224	31049317	NA	10.1159/000496150	GW Association Studies of Hypertension and Several Other Cardiovascular Diseases	Wang Y, Wang JG.	Pulse (Basel). 2019 Apr;6(3-4):169-186. doi: 10.1159/000496150. Epub 2019 Feb 5.	Wang Y	Pulse (Basel)	2019	2019-05-04	Web of Science	Review	Yes	GWAS	No	Review
558	WOS225	19369658	NA	10.1056/NEJMoa0900094	Genomewide association studies of stroke	Ikram MA, Seshadri S, Bis JC, Fornage M, DeStefano AL, Aulchenko YS, Debette S, Lumley T, Folsom AR, van den Herik EG, Bos MJ, Beiser A, Cushman M, Launer LJ, Shahar E, Struchalin M, Du Y, Glazer NL, Rosamond WD, Rivadeneira F, Kelly-Hayes M, Lopez OL, Coresh J, Hofman A, DeCarli C, Heckbert SR, Koudstaal PJ, Yang Q, Smith NL, Kase CS, Rice K, Haritunians T, Roks G, de Kort PL, Taylor KD, de Lau …	N Engl J Med. 2009 Apr 23;360(17):1718-28. doi: 10.1056/NEJMoa0900094. Epub 2009 Apr 15.	Ikram MA	N Engl J Med	2009	2009-04-17	Web of Science	Journal Article	No	Irrelevant Topic	No	Irrelevant Topic
559	WOS226	29885931	NA	10.1016/j.kint.2018.03.017	GW association studies suggest that APOL1-environment interactions more likely trigger kidney disease in African Americans with nondiabetic nephropathy than strong APOL1-second gene interactions	Langefeld CD, Comeau ME, Ng MCY, Guan M, Dimitrov L, Mudgal P, Spainhour MH, Julian BA, Edberg JC, Croker JA, Divers J, Hicks PJ, Bowden DW, Chan GC, Ma L, Palmer ND, Kimberly RP, Freedman BI.	Kidney Int. 2018 Sep;94(3):599-607. doi: 10.1016/j.kint.2018.03.017. Epub 2018 Jun 7.	Langefeld CD	Kidney Int	2018	2018-06-11	Web of Science	Journal Article	No	Irrelevant Topic	No	Irrelevant Topic
560	WOS235	30921371	NA	10.1371/journal.pone.0214370	GW association study of coronary artery calcification in asymptomatic Korean populations	Choi SY, Shin E, Choe EK, Park B, Lee H, Park HE, Lee JE, Choi SH.	PLoS One. 2019 Mar 28;14(3):e0214370. doi: 10.1371/journal.pone.0214370. eCollection 2019.	Choi SY	PLoS One	2019	2019-03-29	Web of Science	Journal Article	No	Irrelevant Topic	No	Irrelevant Topic
561	WOS237	23393555	NA	10.1371/journal.pone.0054232	GW association study of retinopathy in individuals without diabetes	Jensen RA, Sim X, Li X, Cotch MF, Ikram MK, Holliday EG, Eiriksdottir G, Harris TB, Jonasson F, Klein BE, Launer LJ, Smith AV, Boerwinkle E, Cheung N, Hewitt AW, Liew G, Mitchell P, Wang JJ, Attia J, Scott R, Glazer NL, Lumley T, McKnight B, Psaty BM, Taylor K, Hofman A, de Jong PT, Rivadeneira F, Uitterlinden AG, Tay WT, Teo YY, Seielstad M, Liu J, Cheng CY, Saw SM, Aung T, Ganesh SK, O'Donnell …	PLoS One. 2013;8(2):e54232. doi: 10.1371/journal.pone.0054232. Epub 2013 Feb 5.	Jensen RA	PLoS One	2013	2013-02-09	Web of Science	Journal Article	No	Irrelevant Topic	No	Irrelevant Topic
562	WOS239	20216088	NA	10.1097/HJH.0b013e328337f6bc	GW case/control studies in hypertension: only the 'tip of the iceberg'	Zhang K, Weder AB, Eskin E, O'Connor DT.	J Hypertens. 2010 Jun;28(6):1115-23. doi: 10.1097/HJH.0b013e328337f6bc.	Zhang K	J Hypertens	2010	2010-03-11	Web of Science	Review	Yes	GWAS	No	Review
563	WOS254	12181362	NA	10.1152/physiolgenomics.00043.2002	GW linkage scan for exercise stroke volume and cardiac output in the HERITAGE Family Study	Rankinen T, An P, PÃ©russe L, Rice T, Chagnon YC, Gagnon J, Leon AS, Skinner JS, Wilmore JH, Rao DC, Bouchard C.	Physiol Genomics. 2002 Aug 14;10(2):57-62. doi: 10.1152/physiolgenomics.00043.2002.	Rankinen T	Physiol Genomics	2002	2002-08-16	Web of Science	Journal Article	No	Irrelevant Topic	No	Irrelevant Topic
564	WOS255	17921336	NA	10.1152/ajpheart.00042.2007	GW linkage scan for submaximal exercise heart rate in the HERITAGE family study	Spielmann N, Leon AS, Rao DC, Rice T, Skinner JS, Rankinen T, Bouchard C.	Am J Physiol Heart Circ Physiol. 2007 Dec;293(6):H3366-71. doi: 10.1152/ajpheart.00042.2007. Epub 2007 Oct 5.	Spielmann N	Am J Physiol Heart Circ Physiol	2007	2007-10-09	Web of Science	Journal Article	No	Irrelevant Topic	No	Irrelevant Topic
565	WOS256	14671193	NA	10.1210/jc.2003-030553	GW linkage scan for the metabolic syndrome in the HERITAGE Family Study	Loos RJ, Katzmarzyk PT, Rao DC, Rice T, Leon AS, Skinner JS, Wilmore JH, Rankinen T, Bouchard C; HERITAGE Family Study.	J Clin Endocrinol Metab. 2003 Dec;88(12):5935-43. doi: 10.1210/jc.2003-030553.	Loos RJ	J Clin Endocrinol Metab	2003	2003-12-13	Web of Science	Journal Article	Yes	GWLA	No	Pre-2007	MetS = diff phenotype
566	WOS263	29855607	NA	10.1038/s41397-018-0021-9	GW meta-analysis of SNP-by9-ACEI/ARB and SNP-by-thiazide diuretic and effect on serum potassium in cohorts of European and African ancestry	Irvin MR, Sitlani CM, Noordam R, Avery CL, Bis JC, Floyd JS, Li J, Limdi NA, Srinivasasainagendra V, Stewart J, de Mutsert R, Mook-Kanamori DO, Lipovich L, Kleinbrink EL, Smith A, Bartz TM, Whitsel EA, Uitterlinden AG, Wiggins KL, Wilson JG, Zhi D, Stricker BH, Rotter JI, Arnett DK, Psaty BM, Lange LA.	Pharmacogenomics J. 2019 Feb;19(1):97-108. doi: 10.1038/s41397-018-0021-9. Epub 2018 Jun 1.	Irvin MR	Pharmacogenomics J	2019	2018-06-02	Web of Science	Journal Article	Yes	GWAS	No	Clinical Study
567	WOS266	24482433	NA	10.1093/mp/ssu009	GW prediction of highly specific guide RNA spacers for CRISPR-Cas9-mediated genome editing in model plants and major crops	Xie K, Zhang J, Yang Y.	Mol Plant. 2014 May;7(5):923-6. doi: 10.1093/mp/ssu009. Epub 2014 Jan 30.	Xie K	Mol Plant	2014	2014-02-01	Web of Science	Journal Article	No	Irrelevant Topic	No	Irrelevant Topic
568	WOS271	17635856	NA	10.1161/HYPERTENSIONAHA.107.090316	GW scans meta-analysis for pulse pressure	Zintzaras E, Kitsios G, Kent D, Camp NJ, Atwood L, Hopkins PN, Hunt SC.	Hypertension. 2007 Sep;50(3):557-64. doi: 10.1161/HYPERTENSIONAHA.107.090316. Epub 2007 Jul 16.	Zintzaras E	Hypertension	2007	2007-07-20	Web of Science	Journal Article	Yes	GWLA	No	Non-GWAS
569	WOS274	21353195	NA	10.1016/j.ajhg.2011.01.016	GW studies of copy number variation and exome sequencing identify rare variants in BAG3 as a cause of dilated cardiomyopathy	Norton N, Li D, Rieder MJ, Siegfried JD, Rampersaud E, ZÃ¼chner S, Mangos S, Gonzalez-Quintana J, Wang L, McGee S, Reiser J, Martin E, Nickerson DA, Hershberger RE.	Am J Hum Genet. 2011 Mar 11;88(3):273-82. doi: 10.1016/j.ajhg.2011.01.016. Epub 2011 Feb 25.	Norton N	Am J Hum Genet	2011	2011-03-01	Web of Science	Journal Article	No	Irrelevant Topic	No	Irrelevant Topic
570	WOS275	29912321	NA	10.1093/cvr/cvy083	GW studies of heart failure and endophenotypes: lessons learned and future directions	van der Ende MY, Said MA, van Veldhuisen DJ, Verweij N, van der Harst P.	Cardiovasc Res. 2018 Jul 15;114(9):1209-1225. doi: 10.1093/cvr/cvy083.	van der Ende MY	Cardiovasc Res	2018	2018-06-19	Web of Science	Journal Article	No	Irrelevant Topic	No	Irrelevant Topic
571	WOS276	30259792	NA	10.1080/16549716.2018.1507133	Genomic and environmental risk factors for cardiometabolic diseases in Africa: methods used for Phase 1 of the AWI-Gen population cross-sectional study	Ali SA, Soo C, Agongo G, Alberts M, Amenga-Etego L, Boua RP, Choudhury A, Crowther NJ, Depuur C, GÃ³mez-OlivÃ© FX, Guiraud I, Haregu TN, Hazelhurst S, Kahn K, Khayeka-Wandabwa C, Kyobutungi C, Lombard Z, Mashinya F, Micklesfield L, Mohamed SF, Mukomana F, Nakanabo-Diallo S, Natama HM, Ngomi N, Nonterah EA, Norris SA, Oduro AR, SomÃ© AM, Sorgho H, Tindana P, Tinto H, Tollman S, Twine R, Wade A, Sa…	Glob Health Action. 2018;11(sup2):1507133. doi: 10.1080/16549716.2018.1507133.	Ali SA	Glob Health Action	2018	2018-09-28	Web of Science	Journal Article	Yes	GWAS	No	Methods Only	Method Only
572	WOS277	30359254	NA	10.1186/s12967-018-1664-7	Genomic approaches in the search for molecular biomarkers in chronic kidney disease	CaÃ±adas-Garre M, Anderson K, McGoldrick J, Maxwell AP, McKnight AJ.	J Transl Med. 2018 Oct 25;16(1):292. doi: 10.1186/s12967-018-1664-7.	CaÃ±adas-Garre M	J Transl Med	2018	2018-10-26	Web of Science	Journal Article	No	Irrelevant Topic	No	Irrelevant Topic
573	WOS280	21183627	NA	10.1152/japplphysiol.00973.2010	Genomic predictors of the maximal Oâ‚‚ uptake response to standardized exercise training programs	Bouchard C, Sarzynski MA, Rice TK, Kraus WE, Church TS, Sung YJ, Rao DC, Rankinen T.	J Appl Physiol (1985). 2011 May;110(5):1160-70. doi: 10.1152/japplphysiol.00973.2010. Epub 2010 Dec 23.	Bouchard C	J Appl Physiol (1985)	2011	2010-12-25	Web of Science	Journal Article	No	Irrelevant Topic	No	Irrelevant Topic
574	WOS283	31235872	NA	10.1038/s41576-019-0144-0	Genomics of disease risk in globally diverse populations	Gurdasani D, Barroso I, Zeggini E, Sandhu MS.	Nat Rev Genet. 2019 Sep;20(9):520-535. doi: 10.1038/s41576-019-0144-0. Epub 2019 Jun 24.	Gurdasani D	Nat Rev Genet	2019	2019-06-26	Web of Science	Journal Article	No	Irrelevant Topic	No	Irrelevant Topic
575	WOS284	30570522	NA	10.1097/NNR.0000000000000337	Genomics of Reproductive Traits and Cardiometabolic Disease Risk in African American Women	Hardy TM, Barcelona V, Sun YV, Taylor JY.	Nurs Res. 2019 Mar/Apr;68(2):135-144. doi: 10.1097/NNR.0000000000000337.	Hardy TM	Nurs Res	2019	2018-12-21	Web of Science	Review	Yes	GWAS	No	Review
576	WOS285	23071215	NA	10.1542/peds.2012-1132	Genotype prediction of adult type 2 diabetes from adolescence in a multiracial population	Vassy JL, Dasmahapatra P, Meigs JB, Schork NJ, Magnussen CG, Chen W, Raitakari OT, Pencina MJ, Jamal SM, Berenson GS, Goodman E.	Pediatrics. 2012 Nov;130(5):e1235-42. doi: 10.1542/peds.2012-1132. Epub 2012 Oct 15.	Vassy JL	Pediatrics	2012	2012-10-17	Web of Science	Journal Article	No	Irrelevant Topic	No	Irrelevant Topic
577	WOS286	17192475	NA	10.2337/db06-0624	Genotype-by-sex interaction on fasting insulin concentration: the HyperGEN study	North KE, Franceschini N, Borecki IB, Gu CC, Heiss G, Province MA, Arnett DK, Lewis CE, Miller MB, Myers RH, Hunt SC, Freedman BI.	Diabetes. 2007 Jan;56(1):137-42. doi: 10.2337/db06-0624.	North KE	Diabetes	2007	2006-12-29	Web of Science	Journal Article	No	Irrelevant Topic	No	Irrelevant Topic
578	WOS289	28577860	NA	10.1016/S0140-6736(17)31469-1	Glaucoma	Jonas JB, Aung T, Bourne RR, Bron AM, Ritch R, Panda-Jonas S.	Lancet. 2017 Nov 11;390(10108):2183-2193. doi: 10.1016/S0140-6736(17)31469-1. Epub 2017 May 31.	Jonas JB	Lancet	2017	2017-06-05	Web of Science	Journal Article	No	Irrelevant Topic	No	Irrelevant Topic
579	WOS290	27707548	NA	10.1016/j.ophtha.2016.08.036	Glaucoma Risk Alleles in the Ocular Hypertension Treatment Study	Scheetz TE, Faga B, Ortega L, Roos BR, Gordon MO, Kass MA, Wang K, Fingert JH.	Ophthalmology. 2016 Dec;123(12):2527-2536. doi: 10.1016/j.ophtha.2016.08.036. Epub 2016 Oct 1.	Scheetz TE	Ophthalmology	2016	2016-10-07	Web of Science	Journal Article	Yes	Non-GWAS	No	Targeted/Non-GW Arrays	13 risk alleles previously associated with POAG
580	WOS291	19057520	NA	10.1038/ajh.2008.336	GOSR2 Lys67Arg is associated with hypertension in whites	Meyer TE, Shiffman D, Morrison AC, Rowland CM, Louie JZ, Bare LA, Ross DA, Arellano AR, Chasman DI, Ridker PM, Pankow JS, Coresh J, Malloy MJ, Kane JP, Ellis SG, Devlin JJ, Boerwinkle E.	Am J Hypertens. 2009 Feb;22(2):163-8. doi: 10.1038/ajh.2008.336. Epub 2008 Dec 4.	Meyer TE	Am J Hypertens	2009	2008-12-06	Web of Science	Journal Article	Yes	Non-GWAS	No	Targeted/Non-GW Arrays	GOSR2 SNP
581	WOS292	24768965	NA	10.1016/j.amjmed.2014.03.039	Gout in African Americans	Krishnan E.	Am J Med. 2014 Sep;127(9):858-64. doi: 10.1016/j.amjmed.2014.03.039. Epub 2014 Apr 24.	Krishnan E	Am J Med	2014	2014-04-29	Web of Science	Journal Article	No	Irrelevant Topic	No	Irrelevant Topic
582	WOS296	20019191	NA	10.2353/ajpath.2010.090268	Human nephrosclerosis triggers a hypoxia-related glomerulopathy	Neusser MA, Lindenmeyer MT, Moll AG, Segerer S, Edenhofer I, Sen K, Stiehl DP, Kretzler M, GrÃ¶ne HJ, SchlÃ¶ndorff D, Cohen CD.	Am J Pathol. 2010 Feb;176(2):594-607. doi: 10.2353/ajpath.2010.090268. Epub 2009 Dec 17.	Neusser MA	Am J Pathol	2010	2009-12-19	Web of Science	Journal Article	No	Irrelevant Topic	No	Irrelevant Topic
583	WOS298	11882567	NA	10.1161/hy0202.104087	Hypertension genetics, single nucleotide polymorphisms, and the common disease:common variant hypothesis	Doris PA.	Hypertension. 2002 Feb;39(2 Pt 2):323-31. doi: 10.1161/hy0202.104087.	Doris PA	Hypertension	2002	2002-03-08	Web of Science	Journal Article	Yes	Non-GWAS	No	Pre-2007
584	WOS300	25389499	NA	10.1155/2014/295916	Hypertension Subtypes among Hypertensive Patients in Ibadan	Adeoye AM, Adebiyi A, Tayo BO, Salako BL, Ogunniyi A, Cooper RS.	Int J Hypertens. 2014;2014:295916. doi: 10.1155/2014/295916. Epub 2014 Oct 19.	Adeoye AM	Int J Hypertens	2014	2014-11-13	Web of Science	Journal Article	Yes	Non-GWAS	No	Non-GWAS	Nigeria; based on catergory data
585	WOS302	26553514	NA	10.1038/nrneph.2015.172	Hypertension-attributed nephropathy: what's in a name?	Freedman BI, Cohen AH.	Nat Rev Nephrol. 2016 Jan;12(1):27-36. doi: 10.1038/nrneph.2015.172. Epub 2015 Nov 10.	Freedman BI	Nat Rev Nephrol	2016	2015-11-11	Web of Science	Review	Yes	Non-GWAS	No	Review
586	WOS304	26314313	NA	10.2217/pgs.15.104	Î²1-adrenoceptor Arg389Gly polymorphism and heart disease: marching toward clinical practice integration	McCrink KA, Lymperopoulos A.	Pharmacogenomics. 2015;16(10):1035-8. doi: 10.2217/pgs.15.104. Epub 2015 Aug 28.	McCrink KA	Pharmacogenomics	2015	2015-08-29	Web of Science	Journal Article	No	Irrelevant Topic	No	Irrelevant Topic
587	WOS306	31343404	NA	10.7554/eLife.42720	Identification of an emphysema-associated genetic variant near TGFB2 with regulatory effects in lung fibroblasts	Parker MM, Hao Y, Guo F, Pham B, Chase R, Platig J, Cho MH, Hersh CP, Thannickal VJ, Crapo J, Washko G, Randell SH, Silverman EK, San JosÃ© EstÃ©par R, Zhou X, Castaldi PJ.	Elife. 2019 Jul 25;8:e42720. doi: 10.7554/eLife.42720.	Parker MM	Elife	2019	2019-07-26	Web of Science	Journal Article	No	Irrelevant Topic	No	Irrelevant Topic
588	WOS307	12411455	NA	10.1161/01.hyp.0000036400.79248.22	Identification of hypertension-related QTLs in African American sib pairs	Kotchen TA, Broeckel U, Grim CE, Hamet P, Jacob H, Kaldunski ML, Kotchen JM, Schork NJ, Tonellato PJ, Cowley AW Jr.	Hypertension. 2002 Nov;40(5):634-9. doi: 10.1161/01.hyp.0000036400.79248.22.	Kotchen TA	Hypertension	2002	2002-11-02	Web of Science	Journal Article	Yes	Non-GWAS	No	Pre-2007
589	WOS310	30804523	NA	10.1038/s41581-019-0121-z	Immune mechanisms of salt-sensitive hypertension and renal end-organ damage	Mattson DL.	Nat Rev Nephrol. 2019 May;15(5):290-300. doi: 10.1038/s41581-019-0121-z.	Mattson DL	Nat Rev Nephrol	2019	2019-02-27	Web of Science	Review	Yes	Non-GWAS	No	Review
590	WOS311	24128935	NA	10.1097/FPC.0000000000000012	Impact of TCF7L2 single nucleotide polymorphisms on hydrochlorothiazide-induced diabetes	Karnes JH, Gong Y, Pacanowski MA, McDonough CW, Arwood MJ, Langaee TY, Pepine CJ, Johnson JA, Cooper-Dehoff RM.	Pharmacogenet Genomics. 2013 Dec;23(12):697-705. doi: 10.1097/FPC.0000000000000012.	Karnes JH	Pharmacogenet Genomics	2013	2013-10-17	Web of Science	Journal Article	No	Irrelevant Topic	No	Irrelevant Topic
591	WOS313	21544599	NA	10.1007/s10654-011-9583-4	Influence of common variants in FTO and near INSIG2 and MC4R on growth curves for adiposity in African- and European-American youth	Liu G, Zhu H, Dong Y, Podolsky RH, Treiber FA, Snieder H.	Eur J Epidemiol. 2011 Jun;26(6):463-73. doi: 10.1007/s10654-011-9583-4. Epub 2011 May 5.	Liu G	Eur J Epidemiol	2011	2011-05-06	Web of Science	Journal Article	No	Irrelevant Topic	No	Irrelevant Topic
592	WOS314	29343252	NA	10.1186/s12920-018-0321-6	Insights into the genetics of blood pressure in black South African individuals: the Birth to Twenty cohort	Hendry LM, Sahibdeen V, Choudhury A, Norris SA, Ramsay M, Lombard Z; of the AWI-Gen study andÂ as members of the H3Africa Consortium.	BMC Med Genomics. 2018 Jan 17;11(1):2. doi: 10.1186/s12920-018-0321-6.	Hendry LM	BMC Med Genomics	2018	2018-01-19	Web of Science	Journal Article	Yes	GWAS	No	Targeted/Non-GW Arrays	Metabochip(~200,000 SNPs known to influence cardiometabolic traits); Awi-Gen; good for replication
593	WOS315	31640709	NA	10.1186/s12920-019-0585-5	Intrinsic and extrinsic epigenetic age acceleration are associated with hypertensive target organ damage in older African Americans	Smith JA, Raisky J, Ratliff SM, Liu J, Kardia SLR, Turner ST, Mosley TH, Zhao W.	BMC Med Genomics. 2019 Oct 22;12(1):141. doi: 10.1186/s12920-019-0585-5.	Smith JA	BMC Med Genomics	2019	2019-10-24	Web of Science	Journal Article	Yes	Non-GWAS	No	Non-GWAS	Epigenetic study; Organ damage
594	WOS317	25101718	NA	10.1165/rcmb.2014-0210OC	IREB2 and GALC are associated with pulmonary artery enlargement in chronic obstructive pulmonary disease	Lee JH, Cho MH, Hersh CP, McDonald ML, Wells JM, Dransfield MT, Bowler RP, Lynch DA, Lomas DA, Crapo JD, Silverman EK; COPDGene and ECLIPSE Investigators.	Am J Respir Cell Mol Biol. 2015 Mar;52(3):365-76. doi: 10.1165/rcmb.2014-0210OC.	Lee JH	Am J Respir Cell Mol Biol	2015	2014-08-08	Web of Science	Journal Article	No	Irrelevant Topic	No	Irrelevant Topic
595	WOS320	31165727	NA	10.1038/s41467-019-10378-8	Kidney cytosine methylation changes improve renal function decline estimation in patients with diabetic kidney disease	Gluck C, Qiu C, Han SY, Palmer M, Park J, Ko YA, Guan Y, Sheng X, Hanson RL, Huang J, Chen Y, Park ASD, Izquierdo MC, Mantzaris I, Verma A, Pullman J, Li H, Susztak K.	Nat Commun. 2019 Jun 5;10(1):2461. doi: 10.1038/s41467-019-10378-8.	Gluck C	Nat Commun	2019	2019-06-06	Web of Science	Journal Article	No	Irrelevant Topic	No	Irrelevant Topic
596	WOS322	23107108	NA	10.1016/j.diabres.2012.10.006	Lack of association between genetic polymorphisms within KCNQ1 locus and type 2 diabetes in Tunisian Arabs	Turki A, Mtiraoui N, Al-Busaidi AS, Khirallah M, Mahjoub T, Almawi WY.	Diabetes Res Clin Pract. 2012 Dec;98(3):452-8. doi: 10.1016/j.diabres.2012.10.006. Epub 2012 Oct 27.	Turki A	Diabetes Res Clin Pract	2012	2012-10-31	Web of Science	Journal Article	No	Irrelevant Topic	No	Irrelevant Topic
597	WOS324	24065528	NA	10.1007/s11033-013-2693-1	Lack of association of lysyl oxidase (LOX) gene polymorphisms with intracranial aneurysm in a south Indian population	Sathyan S, Koshy L, Sarada Lekshmi KR, Easwer HV, Premkumar S, Alapatt JP, Nair S, Bhattacharya RN, Banerjee M.	Mol Biol Rep. 2013 Oct;40(10):5869-74. doi: 10.1007/s11033-013-2693-1. Epub 2013 Sep 25.	Sathyan S	Mol Biol Rep	2013	2013-09-26	Web of Science	Journal Article	No	Irrelevant Topic	No	Irrelevant Topic
598	WOS325	22325160	NA	10.1016/j.ajhg.2011.12.022	Large-scale gene-centric meta-analysis across 39 studies identifies type 2 diabetes loci	Saxena R, Elbers CC, Guo Y, Peter I, Gaunt TR, Mega JL, Lanktree MB, Tare A, Castillo BA, Li YR, Johnson T, Bruinenberg M, Gilbert-Diamond D, Rajagopalan R, Voight BF, Balasubramanyam A, Barnard J, Bauer F, Baumert J, Bhangale T, BÃ¶hm BO, Braund PS, Burton PR, Chandrupatla HR, Clarke R, Cooper-DeHoff RM, Crook ED, Davey-Smith G, Day IN, de Boer A, de Groot MC, Drenos F, Ferguson J, Fox CS, Furlo…	Am J Hum Genet. 2012 Mar 9;90(3):410-25. doi: 10.1016/j.ajhg.2011.12.022. Epub 2012 Feb 9.	Saxena R	Am J Hum Genet	2012	2012-02-14	Web of Science	Journal Article	No	Irrelevant Topic	No	Irrelevant Topic
599	WOS326	29242368	NA	10.2215/CJN.09030817	Lessons from CKD-Related Genetic Association Studies-Moving Forward	Limou S, Vince N, Parsa A.	Clin J Am Soc Nephrol. 2018 Jan 6;13(1):140-152. doi: 10.2215/CJN.09030817. Epub 2017 Dec 14.	Limou S	Clin J Am Soc Nephrol	2018	2017-12-16	Web of Science	Journal Article	No	Irrelevant Topic	No	Irrelevant Topic
600	WOS331	16138910	NA	10.1046/j.1529-8817.2005.00176.x	Loci contributing to adult height and body mass index in African American families ascertained for type 2 diabetes	Sale MM, Freedman BI, Hicks PJ, Williams AH, Langefeld CD, Gallagher CJ, Bowden DW, Rich SS.	Ann Hum Genet. 2005 Sep;69(Pt 5):517-27. doi: 10.1046/j.1529-8817.2005.00176.x.	Sale MM	Ann Hum Genet	2005	2005-09-06	Web of Science	Journal Article	No	Irrelevant Topic	No	Irrelevant Topic
601	WOS334	21248228	NA	10.1073/pnas.1017494108	Loss-of-function DNA sequence variant in the CLCNKA chloride channel implicates the cardio-renal axis in interindividual heart failure risk variation	Cappola TP, Matkovich SJ, Wang W, van Booven D, Li M, Wang X, Qu L, Sweitzer NK, Fang JC, Reilly MP, Hakonarson H, Nerbonne JM, Dorn GW 2nd.	Proc Natl Acad Sci U S A. 2011 Feb 8;108(6):2456-61. doi: 10.1073/pnas.1017494108. Epub 2011 Jan 19.	Cappola TP	Proc Natl Acad Sci U S A	2011	2011-01-21	Web of Science	Journal Article	No	Irrelevant Topic	No	Irrelevant Topic
602	WOS335	29349278	NA	10.1016/j.ssmph.2017.11.008	Machine learning approaches to the social determinants of health in the health and retirement study	Seligman B, Tuljapurkar S, Rehkopf D.	SSM Popul Health. 2017 Nov 21;4:95-99. doi: 10.1016/j.ssmph.2017.11.008. eCollection 2018 Apr.	Seligman B	SSM Popul Health	2017	2018-01-20	Web of Science	Journal Article	No	Irrelevant Topic	No	Irrelevant Topic
603	WOS337	26483834	NA	10.3389/fgene.2015.00292	Mapping asthma-associated variants in admixed populations	Mersha TB.	Front Genet. 2015 Sep 29;6:292. doi: 10.3389/fgene.2015.00292. eCollection 2015.	Mersha TB	Front Genet	2015	2015-10-21	Web of Science	Journal Article	No	Irrelevant Topic	No	Irrelevant Topic
604	WOS339	11590548	NA	10.1086/323922	Markers for mapping by admixture linkage disequilibrium in African American and Hispanic populations	Smith MW, Lautenberger JA, Shin HD, Chretien JP, Shrestha S, Gilbert DA, O'Brien SJ.	Am J Hum Genet. 2001 Nov;69(5):1080-94. doi: 10.1086/323922.	Smith MW	Am J Hum Genet	2001	2001-10-09	Web of Science	Journal Article	No	Irrelevant Topic	No	Irrelevant Topic
605	WOS343	16301214	NA	10.1093/hmg/ddi419	Meta-analysis of GW linkage studies for quantitative lipid traits in African Americans	Malhotra A, Coon H, Feitosa MF, Li WD, North KE, Price RA, Bouchard C, Hunt SC, Wolford JK; American Diabetes Association GENNID Study Group.	Hum Mol Genet. 2005 Dec 15;14(24):3955-62. doi: 10.1093/hmg/ddi419. Epub 2005 Nov 21.	Malhotra A	Hum Mol Genet	2005	2005-11-23	Web of Science	Journal Article	No	Irrelevant Topic	No	Irrelevant Topic
606	WOS345	20347643	NA	10.1016/j.semnephrol.2010.01.005	Mexican-American admixture mapping analyses for diabetic nephropathy in type 2 diabetes mellitus	Adler S, Pahl M, Abboud H, Nicholas S, Ipp E, Seldin M.	Semin Nephrol. 2010 Mar;30(2):141-9. doi: 10.1016/j.semnephrol.2010.01.005.	Adler S	Semin Nephrol	2010	2010-03-30	Web of Science	Journal Article	No	Irrelevant Topic	No	Irrelevant Topic
607	WOS346	17418689	NA	10.1016/j.semnephrol.2007.01.004	Mining the genome for susceptibility to diabetic nephropathy: the role of large-scale studies and consortia	Iyengar SK, Freedman BI, Sedor JR.	Semin Nephrol. 2007 Mar;27(2):208-22. doi: 10.1016/j.semnephrol.2007.01.004.	Iyengar SK	Semin Nephrol	2007	2007-04-10	Web of Science	Journal Article	No	Irrelevant Topic	No	Irrelevant Topic
608	WOS347	30796011	NA	10.1534/genetics.119.301909	Modeling Heterogeneity in the Genetic Architecture of Ethnically Diverse Groups Using Random Effect Interaction Models	Veturi Y, de Los Campos G, Yi N, Huang W, Vazquez AI, KÃ¼hnel B.	Genetics. 2019 Apr;211(4):1395-1407. doi: 10.1534/genetics.119.301909. Epub 2019 Feb 22.	Veturi Y	Genetics	2019	2019-02-24	Web of Science	Journal Article	No	Irrelevant Topic	No	Irrelevant Topic
609	WOS348	29149250	NA	10.1093/aje/kwx181	Modeling the Causal Role of DNA Methylation in the Association Between Cigarette Smoking and Inflammation in African Americans: A 2-Step Epigenetic Mendelian Randomization Study	Jhun MA, Smith JA, Ware EB, Kardia SLR, Mosley TH Jr, Turner ST, Peyser PA, Park SK.	Am J Epidemiol. 2017 Nov 15;186(10):1149-1158. doi: 10.1093/aje/kwx181.	Jhun MA	Am J Epidemiol	2017	2017-11-18	Web of Science	Journal Article	No	Irrelevant Topic	No	Irrelevant Topic
610	WOS349	25916590	NA	10.1007/978-1-4939-2404-2_7	Models to explore genetics of human aging	Karasik D, Newman A.	Adv Exp Med Biol. 2015;847:141-61. doi: 10.1007/978-1-4939-2404-2_7.	Karasik D	Adv Exp Med Biol	2015	2015-04-29	Web of Science	Journal Article	No	Irrelevant Topic	No	Irrelevant Topic
611	WOS350	24622110	NA	10.1161/CIRCGENETICS.113.000173	Multiancestral analysis of inflammation-related genetic variants and C-reactive protein in the population architecture using genomics and epidemiology study	Kocarnik JM, Pendergrass SA, Carty CL, Pankow JS, Schumacher FR, Cheng I, Durda P, Ambite JL, Deelman E, Cook NR, Liu S, Wactawski-Wende J, Hutter C, Brown-Gentry K, Wilson S, Best LG, Pankratz N, Hong CP, Cole SA, Voruganti VS, BÅ¯Å¾kova P, Jorgensen NW, Jenny NS, Wilkens LR, Haiman CA, Kolonel LN, Lacroix A, North K, Jackson R, Le Marchand L, Hindorff LA, Crawford DC, Gross M, Peters U.	Circ Cardiovasc Genet. 2014 Apr;7(2):178-88. doi: 10.1161/CIRCGENETICS.113.000173. Epub 2014 Mar 12.	Kocarnik JM	Circ Cardiovasc Genet	2014	2014-03-14	Web of Science	Journal Article	No	Irrelevant Topic	No	Irrelevant Topic
612	WOS353	27918534	NA	10.1038/ng.3738	Multiethnic GW meta-analysis of ectopic fat depots identifies loci associated with adipocyte development and differentiation	Chu AY, Deng X, Fisher VA, Drong A, Zhang Y, Feitosa MF, Liu CT, Weeks O, Choh AC, Duan Q, Dyer TD, Eicher JD, Guo X, Heard-Costa NL, Kacprowski T, Kent JW Jr, Lange LA, Liu X, Lohman K, Lu L, Mahajan A, O'Connell JR, Parihar A, Peralta JM, Smith AV, Zhang Y, Homuth G, Kissebah AH, Kullberg J, Laqua R, Launer LJ, Nauck M, Olivier M, Peyser PA, Terry JG, Wojczynski MK, Yao J, Bielak LF, Blangero J…	Nat Genet. 2017 Jan;49(1):125-130. doi: 10.1038/ng.3738. Epub 2016 Dec 5.	Chu AY	Nat Genet	2017	2016-12-06	Web of Science	Journal Article	No	Irrelevant Topic	No	Irrelevant Topic
613	WOS354	21233811	NA	10.1038/oby.2010.325	Multilocus analyses of seven candidate genes suggest interacting pathways for obesity-related traits in Brazilian populations	Angeli CB, Kimura L, Auricchio MT, Vicente JP, Mattevi VS, Zembrzuski VM, Hutz MH, Pereira AC, Pereira TV, Mingroni-Netto RC.	Obesity (Silver Spring). 2011 Jun;19(6):1244-51. doi: 10.1038/oby.2010.325. Epub 2011 Jan 13.	Angeli CB	Obesity (Silver Spring)	2011	2011-01-15	Web of Science	Journal Article	No	Non-GWAS	No	Irrelevant Topic	Clinical study; Pre-2007
614	WOS355	14735111	NA	10.1038/sj.tpj.6500215	Multilocus effects of the renin-angiotensin-aldosterone system genes on blood pressure response to a thiazide diuretic	Frazier L, Turner ST, Schwartz GL, Chapman AB, Boerwinkle E.	Pharmacogenomics J. 2004;4(1):17-23. doi: 10.1038/sj.tpj.6500215.	Frazier L	Pharmacogenomics J	2004	2004-01-22	Web of Science	Journal Article	Yes	Non-GWAS	No	Clinical Study
615	WOS358	23493048	NA	10.1161/CIRCGENETICS.112.964742	Natriuretic peptide receptor-3 gene (NPR3): nonsynonymous polymorphism results in significant reduction in protein expression because of accelerated degradation	Pereira NL, Lin D, Pelleymounter L, Moon I, Stilling G, Eckloff BW, Wieben ED, Redfield MM, Burnett JC Jr, Yee VC, Weinshilboum RM.	Circ Cardiovasc Genet. 2013 Apr;6(2):201-10. doi: 10.1161/CIRCGENETICS.112.964742. Epub 2013 Mar 14.	Pereira NL	Circ Cardiovasc Genet	2013	2013-03-16	Web of Science	Journal Article	No	Irrelevant Topic	No	Irrelevant Topic
616	WOS361	19943157	NA	10.1007/s00125-009-1608-0	NOS1AP variant associated with incidence of type 2 diabetes in calcium channel blocker users in the Atherosclerosis Risk in Communities (ARIC) study	Chu AY, Coresh J, Arking DE, Pankow JS, Tomaselli GF, Chakravarti A, Post WS, Spooner PH, Boerwinkle E, Kao WH.	Diabetologia. 2010 Mar;53(3):510-6. doi: 10.1007/s00125-009-1608-0. Epub 2009 Nov 27.	Chu AY	Diabetologia	2010	2009-11-28	Web of Science	Journal Article	No	Irrelevant Topic	No	Irrelevant Topic
617	WOS362	30362943	NA	10.7554/eLife.42181	Not so benign	Rivera B.	Elife. 2018 Oct 26;7:e42181. doi: 10.7554/eLife.42181.	Rivera B	Elife	2018	2018-10-27	Web of Science	Journal Article	No	Irrelevant Topic	No	Irrelevant Topic
618	WOS367	26466527	NA	10.1002/bdra.23417	Parental risk factors for oral clefts among Central Africans, Southeast Asians, and Central Americans	Figueiredo JC, Ly S, Magee KS, Ihenacho U, Baurley JW, Sanchez-Lara PA, Brindopke F, Nguyen TH, Nguyen V, Tangco MI, Giron M, Abrahams T, Jang G, Vu A, Zolfaghari E, Yao CA, Foong A, DeClerk YA, Samet JM, Magee W 3rd.	Birth Defects Res A Clin Mol Teratol. 2015 Oct;103(10):863-79. doi: 10.1002/bdra.23417. Epub 2015 Aug 25.	Figueiredo JC	Birth Defects Res A Clin Mol Teratol	2015	2015-10-16	Web of Science	Journal Article	No	Irrelevant Topic	No	Irrelevant Topic
619	WOS371	19820027	NA	10.1210/jc.2009-0465	Peptide YY (PYY) gene polymorphisms in the 3'-untranslated and proximal promoter regions regulate cellular gene expression and PYY secretion and metabolic syndrome traits in vivo	Shih PA, Wang L, Chiron S, Wen G, Nievergelt C, Mahata M, Khandrika S, Rao F, Fung MM, Mahata SK, Hamilton BA, O'Connor DT.	J Clin Endocrinol Metab. 2009 Nov;94(11):4557-66. doi: 10.1210/jc.2009-0465. Epub 2009 Oct 9.	Shih PA	J Clin Endocrinol Metab	2009	2009-10-13	Web of Science	Journal Article	Yes	Non-GWAS	No	GxE Only	epigenetic traits
620	WOS373	19249413	NA	10.1016/j.ahj.2008.11.018	Pharmacogenomics of antihypertensive drugs: rationale and design of the Pharmacogenomic Evaluation of Antihypertensive Responses (PEAR) study	Johnson JA, Boerwinkle E, Zineh I, Chapman AB, Bailey K, Cooper-DeHoff RM, Gums J, Curry RW, Gong Y, Beitelshees AL, Schwartz G, Turner ST.	Am Heart J. 2009 Mar;157(3):442-9. doi: 10.1016/j.ahj.2008.11.018.	Johnson JA	Am Heart J	2009	2009-03-03	Web of Science	Journal Article	Yes	Non-GWAS	No	Clinical Study
621	WOS374	28719597	NA	10.1038/tpj.2017.10	Pharmacogenomics study of thiazide diuretics and QT interval in multi-ethnic populations: the cohorts for heart and aging research in genomic epidemiology	Seyerle AA, Sitlani CM, Noordam R, Gogarten SM, Li J, Li X, Evans DS, Sun F, Laaksonen MA, Isaacs A, Kristiansson K, Highland HM, Stewart JD, Harris TB, Trompet S, Bis JC, Peloso GM, Brody JA, Broer L, Busch EL, Duan Q, Stilp AM, O'Donnell CJ, Macfarlane PW, Floyd JS, Kors JA, Lin HJ, Li-Gao R, Sofer T, MÃ©ndez-GirÃ¡ldez R, Cummings SR, Heckbert SR, Hofman A, Ford I, Li Y, Launer LJ, Porthan K, N…	Pharmacogenomics J. 2018 Apr;18(2):215-226. doi: 10.1038/tpj.2017.10. Epub 2017 Jul 18.	Seyerle AA	Pharmacogenomics J	2018	2017-07-19	Web of Science	Journal Article	Yes	Non-GWAS	No	Clinical Study
622	WOS377	24928328	NA	10.1124/pr.113.008219	Polymorphic variants of adrenoceptors: pharmacology, physiology, and role in disease	Ahles A, Engelhardt S.	Pharmacol Rev. 2014 Jul;66(3):598-637. doi: 10.1124/pr.113.008219.	Ahles A	Pharmacol Rev	2014	2014-06-15	Web of Science	Journal Article	No	Irrelevant Topic	No	Irrelevant Topic
623	WOS378	16936214	NA	10.2337/db05-1369	Polymorphisms in the glucokinase-associated, dual-specificity phosphatase 12 (DUSP12) gene under chromosome 1q21 linkage peak are associated with type 2 diabetes	Das SK, Chu WS, Hale TC, Wang X, Craig RL, Wang H, Shuldiner AR, Froguel P, Deloukas P, McCarthy MI, Zeggini E, Hasstedt SJ, Elbein SC.	Diabetes. 2006 Sep;55(9):2631-9. doi: 10.2337/db05-1369.	Das SK	Diabetes	2006	2006-08-29	Web of Science	Journal Article	No	Irrelevant Topic	No	Irrelevant Topic	Randomized Controlled Trial
624	WOS380	28267464	NA	10.1016/j.ahj.2016.12.013	Population differences in associations of serotonin transporter promoter polymorphism (5HTTLPR) di- and triallelic genotypes with blood pressure and hypertension prevalence	Williams RB, Bishop GD, Haberstick BC, Smolen A, Brummett BH, Siegler IC, Babyak MA, Zhang X, Tai ES, Lee JJ, Tan M, Teo YY, Cai S, Chan E, Halpern CT, Whitsel EA, Bauldry S, Harris KM.	Am Heart J. 2017 Mar;185:110-122. doi: 10.1016/j.ahj.2016.12.013. Epub 2016 Dec 29.	Williams RB	Am Heart J	2017	2017-03-08	Web of Science	Journal Article	Yes	Non-GWAS	No	Targeted/Non-GW Arrays	5HTTLPR gene
625	WOS383	31242870	NA	10.1186/s12872-019-1136-x	Positive association between ATP2B1 rs17249754 and essential hypertension: a case-control study in Burkina Faso, West Africa	SombiÃ© HK, Kologo JK, Tchelougou D, OuÃ©draogo SY, Ouattara AK, CompaorÃ© TR, Nagalo BM, Sorgho AP, Nagabila I, SoubeÃ¯ga ST, Djigma FW, Yonli AT, ZabsonrÃ© P, Millogo H, SimporÃ© J.	BMC Cardiovasc Disord. 2019 Jun 26;19(1):155. doi: 10.1186/s12872-019-1136-x.	SombiÃ© HK	BMC Cardiovasc Disord	2019	2019-06-28	Web of Science	Journal Article	Yes	Non-GWAS	No	Targeted/Non-GW Arrays	TaqMan genotyping assays
626	WOS386	22460597	NA	10.1002/gepi.21616	Power comparison of admixture mapping and direct association analysis in GW association studies	Qin H, Zhu X.	Genet Epidemiol. 2012 Apr;36(3):235-43. doi: 10.1002/gepi.21616. Epub 2012 Mar 28.	Qin H	Genet Epidemiol	2012	2012-03-31	Web of Science	Journal Article	No	Irrelevant Topic	No	Irrelevant Topic
627	WOS387	27726641	NA	10.1089/omi.2016.0141	Precision Medicine 2.0: The Next Wave of Science	Dandara C, Ã–zdemir V.	OMICS. 2016 Oct;20(10):555-556. doi: 10.1089/omi.2016.0141.	Dandara C	OMICS	2016	2016-10-12	Web of Science	Journal Article	No	Irrelevant Topic	No	Irrelevant Topic
628	WOS388	25511780	NA	10.2174/0929867321666141216124537	Progress and issues of the GW association study for hypertension	Pan S, Naruse H, Nakayama T.	Curr Med Chem. 2015;22(8):1016-29. doi: 10.2174/0929867321666141216124537.	Pan S	Curr Med Chem	2015	2014-12-17	Web of Science	Review	Yes	GWAS	No	Review
629	WOS389	25542012	NA	10.1371/journal.pone.0113203	Prospective associations of coronary heart disease loci in African Americans using the MetaboChip: the PAGE study	Franceschini N, Hu Y, Reiner AP, Buyske S, Nalls M, Yanek LR, Li Y, Hindorff LA, Cole SA, Howard BV, Stafford JM, Carty CL, Sethupathy P, Martin LW, Lin DY, Johnson KC, Becker LC, North KE, Dehghan A, Bis JC, Liu Y, Greenland P, Manson JE, Maeda N, Garcia M, Harris TB, Becker DM, O'Donnell C, Heiss G, Kooperberg C, Boerwinkle E.	PLoS One. 2014 Dec 26;9(12):e113203. doi: 10.1371/journal.pone.0113203. eCollection 2014.	Franceschini N	PLoS One	2014	2014-12-27	Web of Science	Journal Article	No	Irrelevant Topic	No	Irrelevant Topic
630	WOS390	24465966	NA	10.1371/journal.pone.0086214	Protection genes in nucleus accumbens shell affect vulnerability to nicotine self-administration across isogenic strains of adolescent rat	Chen H, Luo R, Gong S, Matta SG, Sharp BM.	PLoS One. 2014 Jan 22;9(1):e86214. doi: 10.1371/journal.pone.0086214. eCollection 2014.	Chen H	PLoS One	2014	2014-01-28	Web of Science	Journal Article	No	Irrelevant Topic	No	Irrelevant Topic
631	WOS394	16822830	NA	10.1152/physiolgenomics.00054.2005	Quantitative trait locus on chromosome 20q13 for plasma levels of C-reactive protein in healthy whites: the HERITAGE Family Study	Lakka TA, Rankinen T, Rice T, Leon AS, Rao DC, Skinner JS, Bouchard C.	Physiol Genomics. 2006 Oct 11;27(2):103-7. doi: 10.1152/physiolgenomics.00054.2005. Epub 2006 Jul 5.	Lakka TA	Physiol Genomics	2006	2006-07-11	Web of Science	Journal Article	No	Irrelevant Topic	No	Irrelevant Topic
632	WOS399	26006263	NA	10.1093/schbul/sbv070	Recent Positive Selection Drives the Expansion of a Schizophrenia Risk Nonsynonymous Variant at SLC39A8 in Europeans	Li M, Wu DD, Yao YG, Huo YX, Liu JW, Su B, Chasman DI, Chu AY, Huang T, Qi L, Zheng Y; CHARGE Nutrition Working Group; DietGen Consortium, Luo XJ.	Schizophr Bull. 2016 Jan;42(1):178-90. doi: 10.1093/schbul/sbv070. Epub 2015 May 25.	Li M	Schizophr Bull	2016	2015-05-27	Web of Science	Journal Article	No	Irrelevant Topic	No	Irrelevant Topic
633	WOS400	26069720	NA	10.4239/wjd.v6.i5.715	Recent progress in the genetics of diabetic microvascular complications	Chang YC, Chang EY, Chuang LM.	World J Diabetes. 2015 Jun 10;6(5):715-25. doi: 10.4239/wjd.v6.i5.715.	Chang YC	World J Diabetes	2015	2015-06-13	Web of Science	Journal Article	No	Irrelevant Topic	No	Irrelevant Topic
634	WOS401	21614021	NA	10.1038/jhh.2011.52	Relationship between hypertension and admixture in post-menopausal African American and Hispanic American women	Kosoy R, Qi L, Nassir R, Garcia L, Allison M, Shigeta R, Robbins J, Seldin MF.	J Hum Hypertens. 2012 Jun;26(6):365-73. doi: 10.1038/jhh.2011.52. Epub 2011 May 26.	Kosoy R	J Hum Hypertens	2012	2011-05-27	Web of Science	Journal Article	Yes	Admixture Mapping	No	Non-GWAS	Ancestry informative markers
635	WOS402	28033128	NA	10.1097/HJH.0000000000001211	Renal function of cyclin M2 Mg2+ transporter maintains blood pressure	Funato Y, Yamazaki D, Miki H.	J Hypertens. 2017 Mar;35(3):585-592. doi: 10.1097/HJH.0000000000001211.	Funato Y	J Hypertens	2017	2016-12-30	Web of Science	Journal Article	Yes	Non-GWAS	No	Non-GWAS	Epidemiological study
636	WOS403	21635879	NA	10.1016/j.cca.2011.05.026	Replicated association between genetic variation in the PARK2 gene and blood pressure	Jin HS, Hong KW, Kim BY, Kim J, Yoo YH, Oh B, Jeong SY.	Clin Chim Acta. 2011 Aug 17;412(17-18):1673-7. doi: 10.1016/j.cca.2011.05.026. Epub 2011 May 25.	Jin HS	Clin Chim Acta	2011	2011-06-04	Web of Science	Journal Article	Yes	Non-GWAS	No	Replication Study Only	PARK2 gene
637	WOS405	19875670	NA	10.1167/iovs.09-3979	Replication of a glaucoma candidate gene on 5q22.1 for intraocular pressure in mongolian populations: the GENDISCAN Project	Lee MK, Woo SJ, Kim JI, Cho SI, Kim H, Sung J, Seo JS, Kim DM.	Invest Ophthalmol Vis Sci. 2010 Mar;51(3):1335-40. doi: 10.1167/iovs.09-3979. Epub 2009 Oct 29.	Lee MK	Invest Ophthalmol Vis Sci	2010	2009-10-31	Web of Science	Journal Article	No	Irrelevant Topic	No	Irrelevant Topic
638	WOS407	31876877	NA	10.1097/IJG.0000000000001429	Risk Factors for Open-angle Glaucoma in Persons of Latin American Descent	Wurster P, Harris A, Gonzalez AC, Adjei S, Verticchio Vercellin A, Mathew S, Lang M, Eikenberry J, Siesky B.	J Glaucoma. 2020 Mar;29(3):217-225. doi: 10.1097/IJG.0000000000001429.	Wurster P	J Glaucoma	2020	2019-12-27	Web of Science	Journal Article	No	Irrelevant Topic	No	Irrelevant Topic
639	WOS408	20090523	NA	10.1097/MOP.0b013e328336ebb0	Risk factors for progression of chronic kidney disease	Staples A, Wong C.	Curr Opin Pediatr. 2010 Apr;22(2):161-9. doi: 10.1097/MOP.0b013e328336ebb0.	Staples A	Curr Opin Pediatr	2010	2010-01-22	Web of Science	Journal Article	No	Irrelevant Topic	No	Irrelevant Topic
640	WOS409	16867916	NA	10.1080/10641950600745418	Role of C825T polymorphism of GNbeta3 gene in preeclampsia	Tang X, Guruju M, Rajendran GP, Isler CM, Martin JN Jr, Kumar A.	Hypertens Pregnancy. 2006;25(2):93-101. doi: 10.1080/10641950600745418.	Tang X	Hypertens Pregnancy	2006	2006-07-27	Web of Science	Journal Article	No	Irrelevant Topic	No	Irrelevant Topic
641	WOS410	22987918	NA	10.1161/HYPERTENSIONAHA.112.196071	Salt sensitivity of blood pressure is associated with polymorphisms in the sodium-bicarbonate cotransporter	Carey RM, Schoeffel CD, Gildea JJ, Jones JE, McGrath HE, Gordon LN, Park MJ, Sobota RS, Underwood PC, Williams J, Sun B, Raby B, Lasky-Su J, Hopkins PN, Adler GK, Williams SM, Jose PA, Felder RA.	Hypertension. 2012 Nov;60(5):1359-66. doi: 10.1161/HYPERTENSIONAHA.112.196071. Epub 2012 Sep 17.	Carey RM	Hypertension	2012	2012-09-19	Web of Science	Journal Article	Yes	Non-GWAS	No	Targeted/Non-GW Arrays	17 candidate genes
642	WOS411	18032765	NA	10.1056/NEJMra071714	Sarcoidosis	Iannuzzi MC, Rybicki BA, Teirstein AS.	N Engl J Med. 2007 Nov 22;357(21):2153-65. doi: 10.1056/NEJMra071714.	Iannuzzi MC	N Engl J Med	2007	2007-11-23	Web of Science	Journal Article	No	Irrelevant Topic	No	Irrelevant Topic
643	WOS412	28750456	NA	10.1055/s-0037-1602845	Sarcoidosis around the Globe	Mateyo K, Thomeer M.	Semin Respir Crit Care Med. 2017 Aug;38(4):393-403. doi: 10.1055/s-0037-1602845. Epub 2017 Jul 27.	Mateyo K	Semin Respir Crit Care Med	2017	2017-07-28	Web of Science	Journal Article	No	Irrelevant Topic	No	Irrelevant Topic
644	WOS413	16526948	NA	10.1042/CS20050323	Searching for genetic clues to the causes of pre-eclampsia	Chappell S, Morgan L.	Clin Sci (Lond). 2006 Apr;110(4):443-58. doi: 10.1042/CS20050323.	Chappell S	Clin Sci (Lond)	2006	2006-03-11	Web of Science	Journal Article	No	Irrelevant Topic	No	Irrelevant Topic
645	WOS414	29777021	NA	10.1681/ASN.2017101064	Serum 6-Bromotryptophan Levels Identified as a Risk Factor for CKD Progression	Tin A, Nadkarni G, Evans AM, Winkler CA, Bottinger E, Rebholz CM, Sarnak MJ, Inker LA, Levey AS, Lipkowitz MS, Appel LJ, Arking DE, Coresh J, Grams ME.	J Am Soc Nephrol. 2018 Jul;29(7):1939-1947. doi: 10.1681/ASN.2017101064. Epub 2018 May 18.	Tin A	J Am Soc Nephrol	2018	2018-05-20	Web of Science	Journal Article	No	Irrelevant Topic	No	Irrelevant Topic
646	WOS415	24126766	NA	10.2310/JIM.0000000000000008	Serum vitamin D and C-reactive protein levels are independently associated with diastolic dysfunction	Akin F, AyÃ§a B, KÃ¶se N, Celik O, Yilmaz Y, Akin MN, Arinc H, Ozkok A, Covic A, Kanbay M.	J Investig Med. 2014 Jan;62(1):43-8. doi: 10.2310/JIM.0000000000000008.	Akin F	J Investig Med	2014	2013-10-16	Web of Science	Journal Article	No	Irrelevant Topic	No	Irrelevant Topic
647	WOS416	26487440	NA	10.1038/srep15245	Sex-specific association of rs4746172 of VCL gene with hypertension in two Han populations from Southern China	Yu Q, Sun HP, Chen WQ, Chen XQ, Xu Y, He YH, Kong QP.	Sci Rep. 2015 Oct 21;5:15245. doi: 10.1038/srep15245.	Yu Q	Sci Rep	2015	2015-10-22	Web of Science	Journal Article	Yes	Non-GWAS	No	Targeted/Non-GW Arrays	10 SNPs
648	WOS418	20725740	NA	10.1007/s00439-010-0877-5	Sex-specific genetic architecture of human fatness in Chinese: the SAPPHIRe Study	Chiu YF, Chuang LM, Kao HY, Shih KC, Lin MW, Lee WJ, Quertermous T, Curb JD, Chen I, Rodriguez BL, Hsiung CA.	Hum Genet. 2010 Nov;128(5):501-13. doi: 10.1007/s00439-010-0877-5. Epub 2010 Aug 20.	Chiu YF	Hum Genet	2010	2010-08-21	Web of Science	Journal Article	No	Irrelevant Topic	No	Irrelevant Topic
649	WOS419	29641911	NA	10.1146/annurev-genom-083117-021320	Sickle Cell Anemia and Its Phenotypes	Williams TN, Thein SL.	Annu Rev Genomics Hum Genet. 2018 Aug 31;19:113-147. doi: 10.1146/annurev-genom-083117-021320. Epub 2018 Apr 11.	Williams TN	Annu Rev Genomics Hum Genet	2018	2018-04-12	Web of Science	Journal Article	No	Irrelevant Topic	No	Irrelevant Topic
650	WOS422	23780848	NA	10.1152/physiolgenomics.00089.2013	SORCS1 contributes to the development of renal disease in rats and humans	Lazar J, O'Meara CC, Sarkis AB, Prisco SZ, Xu H, Fox CS, Chen MH, Broeckel U, Arnett DK, Moreno C, Provoost AP, Jacob HJ.	Physiol Genomics. 2013 Aug 15;45(16):720-8. doi: 10.1152/physiolgenomics.00089.2013. Epub 2013 Jun 18.	Lazar J	Physiol Genomics	2013	2013-06-20	Web of Science	Journal Article	No	Irrelevant Topic	No	Irrelevant Topic
651	WOS429	21993364	NA	10.1038/ajh.2011.182	The ACE I/D polymorphism in US adults: limited evidence of association with hypertension-related traits and sex-specific effects by race/ethnicity	Ned RM, Yesupriya A, Imperatore G, Smelser DT, Moonesinghe R, Chang MH, Dowling NF.	Am J Hypertens. 2012 Feb;25(2):209-15. doi: 10.1038/ajh.2011.182. Epub 2011 Oct 13.	Ned RM	Am J Hypertens	2012	2011-10-14	Web of Science	Journal Article	Yes	Non-GWAS	No	GxE Only
652	WOS430	31038731	NA	10.1002/cpt.1491	The Advantages and Challenges of Diversity in Pharmacogenomics: Can Minority Populations Bring Us Closer to Implementation?	Zhang H, De T, Zhong Y, Perera MA.	Clin Pharmacol Ther. 2019 Aug;106(2):338-349. doi: 10.1002/cpt.1491.	Zhang H	Clin Pharmacol Ther	2019	2019-05-01	Web of Science	Journal Article	No	Irrelevant Topic	No	Irrelevant Topic
653	WOS432	28980262	NA	10.1007/978-1-4939-7274-6_25	The Analysis of Ethnic Mixtures	Zhu X, Wang H.	Methods Mol Biol. 2017;1666:505-525. doi: 10.1007/978-1-4939-7274-6_25.	Zhu X	Methods Mol Biol	2017	2017-10-06	Web of Science	Journal Article	No	Irrelevant Topic	No	Irrelevant Topic
654	WOS435	25233454	NA	10.1371/journal.pgen.1004641	The association of the vanin-1 N131S variant with blood pressure is mediated by endoplasmic reticulum-associated degradation and loss of function	Wang YJ, Tayo BO, Bandyopadhyay A, Wang H, Feng T, Franceschini N, Tang H, Gao J, Sung YJ; COGENT BP consortium, Elston RC, Williams SM, Cooper RS, Mu TW, Zhu X.	PLoS Genet. 2014 Sep 18;10(9):e1004641. doi: 10.1371/journal.pgen.1004641. eCollection 2014 Sep.	Wang YJ	PLoS Genet	2014	2014-09-19	Web of Science	Journal Article	Yes	Non-GWAS	No	Replication Study Only	rs2272996
655	WOS436	19596744	NA	10.1093/ecam/nep069	The Budding Yeast "Saccharomyces cerevisiae" as a Drug Discovery Tool to Identify Plant-Derived Natural Products with Anti-Proliferative Properties	Qaddouri B, Guaadaoui A, Bellirou A, Hamal A, Melhaoui A, Brown GW, Bellaoui M.	Evid Based Complement Alternat Med. 2011;2011:954140. doi: 10.1093/ecam/nep069. Epub 2011 Jun 23.	Qaddouri B	Evid Based Complement Alternat Med	2011	2009-07-15	Web of Science	Journal Article	No	Irrelevant Topic	No	Irrelevant Topic
656	WOS439	21269473	NA	10.1186/1755-8794-4-13	The eMERGE Network: a consortium of biorepositories linked to electronic medical records data for conducting genomic studies	McCarty CA, Chisholm RL, Chute CG, Kullo IJ, Jarvik GP, Larson EB, Li R, Masys DR, Ritchie MD, Roden DM, Struewing JP, Wolf WA; eMERGE Team.	BMC Med Genomics. 2011 Jan 26;4:13. doi: 10.1186/1755-8794-4-13.	McCarty CA	BMC Med Genomics	2011	2011-01-29	Web of Science	Journal Article	No	Irrelevant Topic	No	Irrelevant Topic
657	WOS442	25263942	NA	10.1620/tjem.234.143	The Glu504Lys polymorphism of aldehyde dehydrogenase 2 contributes to development of coronary artery disease	Xu F, Sun Y, Shang R, Li M, Cui L, Cui Z, Chen Y.	Tohoku J Exp Med. 2014 Oct;234(2):143-50. doi: 10.1620/tjem.234.143.	Xu F	Tohoku J Exp Med	2014	2014-09-30	Web of Science	Journal Article	No	Irrelevant Topic	No	Irrelevant Topic
658	WOS443	27118148	NA	10.1177/1099800416645399	The Intergenerational Impact of Genetic and Psychological Factors on Blood Pressure (InterGEN) Study: Design and Methods for Complex DNA Analysis	Taylor JY, Wright ML, Crusto CA, Sun YV.	Version 2. Biol Res Nurs. 2016 Oct;18(5):521-30. doi: 10.1177/1099800416645399. Epub 2016 Apr 26.	Taylor JY	Biol Res Nurs	2016	2016-04-28	Web of Science	Journal Article	Yes	GWAS	No	GxE Only	Method Only; GxE
659	WOS445	17027621	NA	10.1016/j.pcl.2006.08.005	The molecular basis of pediatric hypertension	Ingelfinger JR.	Pediatr Clin North Am. 2006 Oct;53(5):1011-28, x-xi. doi: 10.1016/j.pcl.2006.08.005.	Ingelfinger JR	Pediatr Clin North Am	2006	2006-10-10	Web of Science	Journal Article	Yes	Non-GWAS	No	Pre-2007	MetS
660	WOS446	21537348	NA	10.1038/nrneph.2011.52	The population genetics of chronic kidney disease: insights from the MYH9-APOL1 locus	Rosset S, Tzur S, Behar DM, Wasser WG, Skorecki K.	Nat Rev Nephrol. 2011 Jun;7(6):313-26. doi: 10.1038/nrneph.2011.52. Epub 2011 May 3.	Rosset S	Nat Rev Nephrol	2011	2011-05-04	Web of Science	Journal Article	No	Irrelevant Topic	No	Irrelevant Topic
661	WOS448	30747415	NA	10.1007/978-3-030-05542-4_1	The Potential of 'Omics to Link Lipid Metabolism and Genetic and Comorbidity Risk Factors of Alzheimer's Disease in African Americans	Stepler KE, Robinson RAS.	Adv Exp Med Biol. 2019;1118:1-28. doi: 10.1007/978-3-030-05542-4_1.	Stepler KE	Adv Exp Med Biol	2019	2019-02-13	Web of Science	Journal Article	No	Irrelevant Topic	No	Irrelevant Topic
662	WOS455	20423931	NA	10.1093/aje/kwq044	Trajectories of neighborhood poverty and associations with subclinical atherosclerosis and associated risk factors: the multi-ethnic study of atherosclerosis	Murray ET, Diez Roux AV, Carnethon M, Lutsey PL, Ni H, O'Meara ES.	Am J Epidemiol. 2010 May 15;171(10):1099-108. doi: 10.1093/aje/kwq044. Epub 2010 Apr 27.	Murray ET	Am J Epidemiol	2010	2010-04-29	Web of Science	Journal Article	No	Irrelevant Topic	No	Irrelevant Topic
663	WOS460	18754839	NA	10.1111/j.1469-1809.2008.00472.x	Using linkage analysis to identify quantitative trait loci for sleep apnea in relationship to body mass index	Larkin EK, Patel SR, Elston RC, Gray-McGuire C, Zhu X, Redline S.	Ann Hum Genet. 2008 Nov;72(Pt 6):762-73. doi: 10.1111/j.1469-1809.2008.00472.x. Epub 2008 Aug 26.	Larkin EK	Ann Hum Genet	2008	2008-08-30	Web of Science	Journal Article	No	Irrelevant Topic	No	Irrelevant Topic
664	WOS461	27251080	NA	10.1038/jhh.2016.29	Utility of blood pressure genetic risk score in admixed Hispanic samples	Beecham AH, Wang L, Vasudeva N, Liu Z, Dong C, Goldschmidt-Clermont PJ, Pericak-Vance MA, Rundek T, Seo D, Blanton SH, Sacco RL, Beecham GW.	J Hum Hypertens. 2016 Dec;30(12):772-777. doi: 10.1038/jhh.2016.29. Epub 2016 Jun 2.	Beecham AH	J Hum Hypertens	2016	2016-06-03	Web of Science	Journal Article	Yes	GWAS	No	Replication Study Only	Affymetrix SNP array ;29 variants; Meta-Analysis; genetic risk score
665	WOS464	22914544	NA	10.1097/HJH.0b013e3283578c80	Variants in CXADR and F2RL1 are associated with blood pressure and obesity in African-Americans in regions identified through admixture mapping	Shetty PB, Tang H, Tayo BO, Morrison AC, Hanis CL, Rao DC, Young JH, Fox ER, Boerwinkle E, Cooper RS, Risch NJ, Zhu X; Candidate Gene Association Resource (CARe) Consortium.	J Hypertens. 2012 Oct;30(10):1970-6. doi: 10.1097/HJH.0b013e3283578c80.	Shetty PB	J Hypertens	2012	2012-08-24	Web of Science	Journal Article	Yes	Admixture Mapping	No	Non-GWAS	genes on chromosomes 5, 6, 8, and 21
666	WOS465	18305138	NA	10.1093/hmg/ddn060	Variants in the CD36 gene associate with the metabolic syndrome and high-density lipoprotein cholesterol	Love-Gregory L, Sherva R, Sun L, Wasson J, Schappe T, Doria A, Rao DC, Hunt SC, Klein S, Neuman RJ, Permutt MA, Abumrad NA.	Version 2. Hum Mol Genet. 2008 Jun 1;17(11):1695-704. doi: 10.1093/hmg/ddn060. Epub 2008 Feb 27.	Love-Gregory L	Hum Mol Genet	2008	2008-02-29	Web of Science	Journal Article	Yes	Non-GWAS	No	Targeted/Non-GW Arrays	MetS
667	WOS468	28638342	NA	10.3389/fphar.2017.00347	Warfarin Anticoagulation Therapy in Caribbean Hispanics of Puerto Rico: A Candidate Gene Association Study	Claudio-Campos K, Labastida A, Ramos A, Gaedigk A, Renta-Torres J, Padilla D, Rivera-Miranda G, Scott SA, RuaÃ±o G, Cadilla CL, Duconge-Soler J.	Front Pharmacol. 2017 Jun 7;8:347. doi: 10.3389/fphar.2017.00347. eCollection 2017.	Claudio-Campos K	Front Pharmacol	2017	2017-06-23	Web of Science	Journal Article	No	Irrelevant Topic	No	Irrelevant Topic
668	WOS469	25915632	NA	10.1371/journal.pone.0124907	WDR12, a Member of Nucleolar PeBoW-Complex, Is Up-Regulated in Failing Hearts and Causes Deterioration of Cardiac Function	Moilanen AM, RysÃ¤ J, Kaikkonen L, Karvonen T, Mustonen E, Serpi R, SzabÃ³ Z, Tenhunen O, Bagyura Z, NÃ¤pÃ¤nkangas J, Ohukainen P, Tavi P, KerkelÃ¤ R, LeÃ³sdÃ³ttir M, Wahlstrand B, Hedner T, Melander O, Ruskoaho H.	PLoS One. 2015 Apr 27;10(4):e0124907. doi: 10.1371/journal.pone.0124907. eCollection 2015.	Moilanen AM	PLoS One	2015	2015-04-28	Web of Science	Journal Article	Yes	GWAS	No	Non-Human	WDR12; Non-human replication
669	WOS470	23820649	NA	10.1007/s00439-013-1331-2	Where genotype is not predictive of phenotype: towards an understanding of the molecular basis of reduced penetrance in human inherited disease	Cooper DN, Krawczak M, Polychronakos C, Tyler-Smith C, Kehrer-Sawatzki H.	Hum Genet. 2013 Oct;132(10):1077-130. doi: 10.1007/s00439-013-1331-2. Epub 2013 Jul 3.	Cooper DN	Hum Genet	2013	2013-07-04	Web of Science	Journal Article	No	Irrelevant Topic	No	Irrelevant Topic
670	WOS472	28704393	NA	10.1371/journal.pone.0180046	Whole exome sequence-based association analyses of plasma amyloid-Î² in African and European Americans; the Atherosclerosis Risk in Communities-Neurocognitive Study	Simino J, Wang Z, Bressler J, Chouraki V, Yang Q, Younkin SG, Seshadri S, Fornage M, Boerwinkle E, Mosley TH Jr.	PLoS One. 2017 Jul 13;12(7):e0180046. doi: 10.1371/journal.pone.0180046. eCollection 2017.	Simino J	PLoS One	2017	2017-07-14	Web of Science	Journal Article	No	Irrelevant Topic	No	Irrelevant Topic
671	WOS474	32372009	NA	10.1038/s41380-020-0719-3	Gene-educational attainment interactions in a multi-ancestry GW meta-analysis identify novel blood pressure loci	de Las Fuentes L, Sung YJ, Noordam R, Winkler T, Feitosa MF, Schwander K, Bentley AR, Brown MR, Guo X, Manning A, Chasman DI, Aschard H, Bartz TM, Bielak LF, Campbell A, Cheng CY, Dorajoo R, Hartwig FP, Horimoto ARVR, Li C, Li-Gao R, Liu Y, Marten J, Musani SK, Ntalla I, Rankinen T, Richard M, Sim X, Smith AV, Tajuddin SM, Tayo BO, Vojinovic D, Warren HR, Xuan D, Alver M, Boissel M, Chai JF, Chen…	Mol Psychiatry. 2020 May 5. doi: 10.1038/s41380-020-0719-3. Online ahead of print.	de Las Fuentes L	Mol Psychiatry	2020	2020-05-07	Web of Science	Journal Article	Yes	GWAS	No	GxE Only	gene-educational attainment interaction
672	WOS475	NA	NA	10.1155/2020/3841945	Biological Pathways of Long-Term Visit-to-Visit Blood Pressure Variability in the American Population: Cardiovascular Health Study and Women's Health Initiatives	Faramawi, Mohammed F.; Orloff, Mohammed S.; Delongchamp, Robert; Wang, Yan; Feingold, Eleanor; Thapa, Susan; Jin, Jing; Delhey, Leanna; Abouelenein, Saly; Zhang, Qing; Singh, Karan P.			BIOMED RESEARCH INTERNATIONAL	2020	FEB 19 2020	Web of Science	Abstract Only	Yes	Non-GWAS	No	Non-GWAS	biological pathways
673	WOS476	NA	NA	10.1182/blood-2018-99-115128	Clinical, Laboratory, and Genetic Risk Factors for Thrombosis in Sickle Cell Disease	Srisuwananukorn, Andrew; Raslan, Rasha; Zhang, Xu; Shah, Binal N.; Han, Jin; Gowhari, Michel; Jain, Shivi; Molokie, Robert E.; Gordeuk, Victor R.; Saraf, Santosh L.			BLOOD	2018	NOV 29 2018	Web of Science	Abstract Only	No	Irrelevant Topic	No	Irrelevant Topic
674	WOS479	NA	NA	10.1182/blood.v114.22.2562.2562	Genetic Polymorphisms in NEDD4L Are Associated with Pulmonary Hypertension of Sickle Cell Anemia.	Klings, Elizabeth S.; Dworkis, Daniel A.; Sedgewick, Amanda; Hartley, Stephen W.; Allison, Ashley-Koch; Telen, Marilyn J.; Kato, Gregory J.; Gladwin, Mark; Sebastiani, Paola; Baldwin, Clinton T.; Steinberg, Martin H.			BLOOD	2009	NOV 20 2009	Web of Science	Abstract Only	Yes	Non-GWAS	No	Targeted/Non-GW Arrays	NEDD4L; Sickle Cell Anemia.
675	WOS480	NA	NA	10.1186/gb-2010-11-s1-o3	Genome wide association study SNPs in the human genome diversity project samples: does selection affect unlinked SNPs with shared trait associations?	Casto, Amanda M.; Feldman, Marcus W.			GENOME BIOLOGY	2010	2010	Web of Science	Abstract Only	No	Irrelevant Topic	No	Irrelevant Topic
676	WOS481	NA	NA	10.1016/s0735-1097(19)31612-2	GW ASSOCIATION STUDY OF MORTALITY BENEFIT FROM BETA-BLOCKERS IN PATIENTS WITH HEART FAILURE WITH REDUCED EJECTION FRACTION	Shugg, Tyler; Li, Jia; She, Ruicong; Gui, Hongsheng; Sabbah, Hani N.; Williams, L. Keoki; Luzum, Jasmine A.; Lanfear, David E.			JOURNAL OF THE AMERICAN COLLEGE OF CARDIOLOGY	2019	MAR 12 2019	Web of Science	Abstract Only	No	Irrelevant Topic	No	Irrelevant Topic
677	WOS483	NA	NA	10.1016/b978-0-12-391918-2.00005-6	Pharmacogenetics in Cardiovascular Diseases	Cavallari, Larisa H.; Momary, Kathryn			Pharmacogenomics: Challenges and Opportunities in Therapeutic Implementation	2013	2013	Web of Science	Book	No	Non-GWAS	No	Non-Journal Article	Book; Pharmacogenomics (Second Edition)
678	WOS484	NA	NA	10.1016/j.ophtha.2015.10.053	Primary Open-Angle Glaucoma	McLeod, Stephen D.; Emptage, Nicholas P.; Mizuiri, Doris; Bagley, Laurie; Lum, Flora C.			OPHTHALMOLOGY	2016	2016-01-01	Web of Science	Abstract Only	No	Irrelevant Topic	No	Irrelevant Topic
679	WOS486	NA	NA	10.1161/circ.139.suppl_1.p348	Validation of SGCD (rs2116737) Genotype-Discrimination Interaction as a Determinant of Blood Pressure Variation in the Jackson Heart Study	Dumeny, Leanne; Chu Hsiao; Bress, Adam P.; Cavallari, Larisa H.; Johnson, Dayna A.; Mulligan, Connie J.; Shimbo, Daichi			CIRCULATION	2019	2019	Web of Science	Abstract Only	Yes	Non-GWAS	No	Replication Study Only	Citation
680	WOS487	NA	NA	NA	A first genome wide scan showing Coronary Heart Disease susceptibility loci in a mauritian population with the Metabolic Syndrome	Lacquemant, C; Manraj, M; Francke, S; Lecoeur, C; Dina, C; Philippe, F			DIABETES	2001	2001-06-01	Web of Science	Abstract Only	No	Irrelevant Topic	No	Irrelevant Topic
681	WOS488	NA	NA	NA	A GENE-CENTRIC AND GWAS-BASED ANALYSIS OF SLEEP EFFICIENCY WITHIN THE CLEVELAND FAMILY STUDY	Cade, B. E.; Weng, J.; Larkin, E. K.; Wang, R.; Zhu, X.; Patel, S. R.; Redline, S.			SLEEP	2012	2012	Web of Science	Abstract Only	No	Irrelevant Topic	No	Irrelevant Topic
682	WOS489	NA	NA	NA	A GW linkage analysis in hypertensive African American and white siblings for loci that influence variation in pulse pressure: The HyperGEN network of the family blood pressure program.	Fisher, KA; Arnett, DK; Atwood, L; Hunt, S; Coon, H; Province, M; Rao, DC; Myers, R; Oberman, A; Lewis, CE			AMERICAN JOURNAL OF HUMAN GENETICS	1999	1999-10-01	Web of Science	Abstract Only	Yes	GWLA	No	Pre-2007
683	WOS490	NA	NA	NA	A GW linkage scan for ankle-brachial index in African American and non Hispanic white subjects participating in the GENOA study	Kullo, IJ; Turner, ST; Boerwinkle, E; de Andrade, M			CIRCULATION	2005	OCT 25 2005	Web of Science	Abstract Only	No	Irrelevant Topic	No	Irrelevant Topic
684	WOS491	NA	NA	NA	A linkage analysis of left ventricular diastolic early filling velocity in African-Americans and Whites: The NHLBI Family Blood Pressure Program HyperGEN Echocardiography Study.	Tang, W; Amett, DK; Devereux, RB; Kitzman, DW; Rao, DC			AMERICAN JOURNAL OF HUMAN GENETICS	2000	2000-10-01	Web of Science	Abstract Only	Yes	GWLA	No	Pre-2007
685	WOS492	NA	NA	NA	A Multi-ethnic Mendelian Randomization Study of Moderate Alcohol Use and the Risk of Atherosclerotic Cardiovascular Disease in the Women's Health Initiative	Li, Jin; Salfati, Elias; Patel, Chirag; Eaton, Charles; Nassir, Rami; Stefanick, Marcia; Reiner, Alexander P.; Assimes, Themistocles L.			CIRCULATION	2016	MAR 1 2016	Web of Science	Abstract Only	Yes	Non-GWAS	No	Non-GWAS	Mendelian Randomization Study
686	WOS493	NA	NA	NA	Adiposity-related DNA Methylation as a Predictor of Coronary Heart Disease in Adult African Americans: The Atherosclerosis Risk in Communities Study	Steve Nguyen; Guan, Weihua; Grove, Megan L.; Bressler, Jan; Li, Yun; Fornage, Myriam; Boerwinkle, Eric; North, Kari E.; Pankow, James S.; Demerath, Ellen W.			CIRCULATION	2016	MAR 1 2016	Web of Science	Abstract Only	No	Irrelevant Topic	No	Irrelevant Topic
687	WOS494	NA	NA	NA	Aetiological and pathogenetic factors of primary arterial hypertension	Volkov, V. S.; Tofilo, A. P.			CARDIOVASCULAR THERAPY AND PREVENTION	2010	2010	Web of Science	Abstract Only	Yes	Non-GWAS	No	Non-GWAS	Citation
688	WOS495	NA	NA	NA	APOL1 Renal Risk Variants Associate With Heart Failure With Preserved Ejection Fraction in African-American Women	Franceschini, Nora; Barac, Ana; Martin, Lisa; Rosamond, Wayne			CIRCULATION	2018	MAR 20 2018	Web of Science	Abstract Only	No	Irrelevant Topic	No	Irrelevant Topic
689	WOS496	NA	NA	NA	Association of APBB2 Links Mechanisms of Neurodegeneration in Glaucoma and Alzheimer's Disease	Hauser, Michael A.			INVESTIGATIVE OPHTHALMOLOGY & VISUAL SCIENCE	2018	2018-07-01	Web of Science	Abstract Only	No	Irrelevant Topic	No	Irrelevant Topic
690	WOS497	NA	NA	NA	Association of D-dimer with Incident Cardiovascular Disease Events and F3 Gene Variants in African Americans: Results From the Jackson Heart Study	Raffield, Laura M.; Tracy, Russell P.; Duan, Qing; Durda, Peter; Wilson, James G.; Lange, Ethan M.; Lange, Leslie A.; Reiner, Alex P.			CIRCULATION	2016	MAR 1 2016	Web of Science	Abstract Only	Yes	Non-GWAS	No	Targeted/Non-GW Arrays
691	WOS498	NA	NA	NA	Cell-Free Hemoglobin, HMOX1 and APOL1 in Sickle Cell Nephropathy	Saraf, Santosh L.; Zhang, Xu; Shah, Binal; Gudehithlu, Krishnamurthy P.; Kittles, Rick; Gowhari, Michel; Arruda, Jose; Machado, Roberto F.; Gladwin, Mark T.; Singh, Ashok; Gordeuk, Victor R.			BLOOD	2014	DEC 6 2014	Web of Science	Abstract Only	No	Irrelevant Topic	No	Irrelevant Topic
692	WOS499	NA	NA	NA	Clinical and Genetic Variability of Red Blood Cell Hemolysis in Sickle Cell Anemia	Milton, Jacqueline N.; Sebastiani, Paola; Zhang, Yingze; Nouraie, Mehdi; Lee, Janet; Baldwin, Clinton T.; Zhao, Xuejun; Xiong, Zeyu; Zeng, Qilu; Kato, Gregory J.; Goldsmith, Jonathan C.; Taylor, James G.; Onyekwere, Onyinye; Gordeuk, Victor R.; Machado, Roberto F.; Steinberg, Martin H.; Gladwn, Mark T.			BLOOD	2011	NOV 18 2011	Web of Science	Abstract Only	Yes	Non-GWAS	No	Clinical Study
693	WOS500	NA	NA	NA	Converging evidence for an essential hypertension susceptibility locus on chromosome 1q.	Chang, Y; Kim, D; Ikeda, M; Liu, X; Mitchell, A; Gillespie, S; Kenton, M; Weder, A; Cooper, R; Luke, A; Chakravarti, A			AMERICAN JOURNAL OF HUMAN GENETICS	2003	2003-11-01	Web of Science	Abstract Only	Yes	Non-GWAS	No	Pre-2007
694	WOS501	NA	NA	NA	Differential DNA Methylation Between African Americans And European Americans: the Role of Childhood Socioeconomic Status and Relations to Health Disparity	Pan, Yue; Wang, Xiaoling; Treiber, Frank; Harshfield, Gregory; Su, Shaoyong			FASEB JOURNAL	2019	2019-04-01	Web of Science	Abstract Only	No	Irrelevant Topic	No	Irrelevant Topic
695	WOS502	NA	NA	NA	Evidence for association between a SNP at 12q24.3 and body fat and BMI under a chromosome 12 linkage peak: The HyperGEN study	North, KE; Avery, CL; Lange, LA; Myers, RH; Lewis, CE; Arnett, D; Boreckel, U; Kraemer, R; Hunt, SC; Miller, MB; Borecki, IB			CIRCULATION	2006	FEB 28 2006	Web of Science	Abstract Only	Yes	Non-GWAS	No	Pre-2007
696	WOS503	NA	NA	NA	Extreme blood pressure polymorphisms influence the bicarbonate-independent conductance of NBCn1 but not its Na/HCO3 cotransport activity	Moss, Fraser J.; Zeise, Brian; Parker, Mark D.; Yu, Bing; Morrison, Alanna C.; Boron, Walter F.			FASEB JOURNAL	2016	2016-04-01	Web of Science	Abstract Only	Yes	Non-GWAS	No	Targeted/Non-GW Arrays
697	WOS505	NA	NA	NA	Gene-by-Psychosocial Factor Interactions on Blood Pressure in Older Non -hispanic Whites and African Americans: A Genomic Region -level Analysis	Smith, Jennifer A.; Ware, Erin B.; Zhao, Wei; Faul, Jessica D.; Kardia, Sharon L.			CIRCULATION	2016	MAR 1 2016	Web of Science	Abstract Only	Yes	Non-GWAS	No	GxE Only
698	WOS506	NA	NA	NA	Gene-Gene Interaction: SERPINE1 Interacts with ANRIL in Association with Coronary Artery Disease and Coronary Artery Calcium in a Non-Hispanic Population	Pratte, Katherine A.; Lutz, Sharon M.; Fingerlin, Tasha E.; Bowler, Russell P.; Kinney, Gregory L.; Young, Kendra A.; Cho, Michael H.; Casaburi, Richard; Silverman, Edwin K.; Crapo, James D.; Budoff, Matthew J.; Hokanson, John E.			CIRCULATION	2017	MAR 7 2017	Web of Science	Abstract Only	No	Irrelevant Topic	No	Irrelevant Topic
699	WOS507	NA	NA	NA	Genetic variants associated with proliferative diabetic retinopathy in Latinos	Gao, Xiaoyi; Gauderman, W. James; Marjoram, Paul; Torres, Mina; Kuo, Jane Z.; Chen, Yii-Der Ida; Taylor, Kent D.; Rotter, Jerome I.; Varma, Rohit			INVESTIGATIVE OPHTHALMOLOGY & VISUAL SCIENCE	2014	2014-04-01	Web of Science	Abstract Only	No	Irrelevant Topic	No	Irrelevant Topic
700	WOS508	NA	NA	NA	GENETIC VARIATION IN GENES IN THE FXR/RXR PATHWAYS UNDERLIES EFFECTS ON SERUM LIPIDS AND NAFLD	Handelman, Samuel; Du, Xiaomeng; Chen, Yanhua; Speliotes, Elizabeth K.			HEPATOLOGY	2019	2019-10-01	Web of Science	Abstract Only	No	Irrelevant Topic	No	Irrelevant Topic
701	WOS509	NA	NA	NA	GENOME WIDE ASSOCIATION STUDY IDENTIFIES NOVEL PHARMACOGENETIC VARIANTS ASSOCIATED WITH CHLORTHALIDONE BLOOD PRESSURE RESPONSE IN AFRICAN AMERICANS.	Singh, S.; Gong, Y.; McDonough, C. W.; Bailey, K. R.; Beitelshees, A. L.; Boerwinkle, E.; Chapman, A. B.; Gums, J. G.; Turner, S. T.; Cooper-DeHoff, R. M.; Johnson, J. A.			CLINICAL PHARMACOLOGY & THERAPEUTICS	2018	2018-03-01	Web of Science	Abstract Only	Yes	GWAS	No	Clinical Study
702	WOS510	NA	NA	NA	GENOME WIDE META-ANALYSIS OF BLOOD PRESSURE RESPONSE TO B-BLOCKERS: RESULTS FROM INTERNATIONAL CONSORTIUM OF ANTIHYPERTENSIVE PHARMACOGENOMICS STUDIES.	Singh, S.; Warren, H. R.; Hiltunen, T. P.; Salvi, E.; El Rouby, N.; Garofalidou, T.; Fyhrquist, F.; Kontula, K. K.; Glorioso, V.; Zaninello, R.; Glorioso, N.; Pepine, C. J.; Munroe, P. B.; Beitelshees, A. L.; Turner, S. T.; Chapman, A. B.; Boerwinkle, E.; Johnson, J. A.; Gong, Y.; Cooper-DeHoff, R. M.			CLINICAL PHARMACOLOGY & THERAPEUTICS	2019	2019-03-01	Web of Science	Abstract Only	Yes	GWAS	No	Clinical Study
703	WOS511	NA	NA	NA	GENOME WIDE META-ANALYSIS OF BLOOD PRESSURE RESPONSE TO B-BLOCKERS: RESULTS FROM INTERNATIONAL CONSORTIUNI OF ANTIHYPERTENSIVE PHARMACOGENOMICS STUDIES.	Singh, S.; Warren, H. R.; Hiltunen, T. P.; Salvi, E.; El Rouby, N.; Garofalidou, T.; Fyhrquist, F.; Kontula, K. K.; Glorioso, V.; Zaninello, R.; Glorioso, N.; Pepine, C. J.; Munroe, P. B.; Beitelshees, A. L.; Turner, S. T.; Chapman, A. B.; Boerwinkle, E.; Johnson, J. A.; Gong, Y.; Cooper-DeHoff, R. M.			CLINICAL PHARMACOLOGY & THERAPEUTICS	2019	2019-03-01	Web of Science	Abstract Only	Yes	GWAS	No	Clinical Study
704	WOS512	NA	NA	NA	GW Association Analysis Identified Candidate Variants Associated With Responsiveness to a Blood Pressure Reduction Intervention in Rural North Carolina	Lenhart, Kaitlin Christine; Robasky, Kimberly; Jones, Wendell; Halladay, Jacqueline; Ammerman, Alice; Patterson, Cam; Schisler, Jonathan Cummings			FASEB JOURNAL	2016	2016-04-01	Web of Science	Abstract Only	Yes	GWAS	No	Non-Journal Article	EXPERIMENTAL BIOLOGY ABSTRACTS 2016; Focused on reducing BP
705	WOS513	NA	NA	NA	GW Association Study of Chronic Kidney Disease	Li, Changwei; Kelly, Tanika N.; Zhang, Dingding; Shen, Luqi; Chen, Jing; He, Jiang			CIRCULATION	2017	MAR 7 2017	Web of Science	Abstract Only	No	Irrelevant Topic	No	Irrelevant Topic
706	WOS514	NA	NA	NA	GW Association Study of Heart Rate Response to Mental Stress	Huang, Yunfeng; Hui, Qin; Hammadah, Muhammad; Pimple, Pratik M.; Al Mheid, Ibhar; Wilmot, Kobina; Ramadan, Ronnie; Shah, Amit J.; Pearce, Brad; Garcia, Ernest V.; Kutner, Michael; Bremner, J. Douglas; Esteves, Fabio; Raggi, Paolo; Sheps, David S.; Vaccarino, Viola; Quyyumi, Arshed A.; Sun, Yan			CIRCULATION	2018	MAR 20 2018	Web of Science	Abstract Only	No	Irrelevant Topic	No	Irrelevant Topic
707	WOS515	NA	NA	NA	GW Estimate Of African Ancestry Is Associated With Obstructive Sleep Apnea And Hypertension	Prasad, B.; Pacheco, J.; Lin, F.; Smith, M.; Hayes, M.			AMERICAN JOURNAL OF RESPIRATORY AND CRITICAL CARE MEDICINE	2017	2017	Web of Science	Abstract Only	Yes	GWAS	No	Non-BP/HTN	Focused on obstructive Sleep Apnea
708	WOS516	NA	NA	NA	GW linkage analysis for loci affecting pulse pressure: The Family Blood Pressure Program (FBPP)	Bielinski, SJ; Arnett, DK; Lynch, AI; Miller, MB; Weder, A; Cooper, R; Oberman, A; Risch, N; Chen, YDI; Turner, ST; Fornage, M; Province, M			CIRCULATION	2005	APR 12 2005	Web of Science	Abstract Only	Yes	GWLA	No	Pre-2007
709	WOS517	NA	NA	NA	GW Meta-analysis of SNP-by-antihypertensive Treatment Class Effect on Serum Potassium in Cohorts of European and African Ancestry From Cohorts for Heart and Aging Research in Genomic Epidemiology Consortium	Irvin, Marguerite R.; Zhi, Degui; Sitlani, Colleen; Limdi, Nita; Bis, Joshua A.; Floyd, James; Avery, Christy; Whitsel, Eric; Lange, Leslie; Smith, Albert; Noordam, Raymond; Arnett, Donna; Psaty, Bruce			CIRCULATION	2016	MAR 1 2016	Web of Science	Abstract Only	Yes	GWAS	No	Clinical Study
710	WOS518	NA	NA	NA	GW Multi-Ancestry Meta-Analyses Identifies Novel Loci for Blood Pressure Through Gene-Social Support Interaction	Richard, Melissa A.; Musani, Solomon K.; Morrison, Alanna C.; Guo, Xiuqing; Palmas, Walter R.; Psaty, Bruce M.; Franceschini, Nora; Sims, Mario; Fornage, Myriam			CIRCULATION	2017	NOV 14 2017	Web of Science	Abstract Only	Yes	GWAS	No	GxE Only	Gene-Social Support Interaction
711	WOS519	NA	NA	NA	Hypertension GW study identifies new genetic variants in African-Americans	[Anonymous]			PERSONALIZED MEDICINE	2009	2009-09-01	Web of Science	Abstract Only	Yes	GWAS	No	Non-Journal Article	Doesn't exist; closest title "A GW association study of hypertension and blood pressure in African Americans" 2009 already included
712	WOS520	NA	NA	NA	Investigation of Blood Pressure Genetic Loci in African Americans using the Metabochip	Cartv, Cara L.; Hindorff, Lucia A.; Buyske, Steven; Haessler, Jeff; Fesinmeyer, Megan D.; Carlson, Chris S.; Rao, D. C.; Chakravarti, Aravinda; Fornage, Myriam; North, Kari E.; Kooperberg, Charles; Franceschini, Nora			CIRCULATION	2013	MAR 26 2013	Web of Science	Conference Proceedings	Yes	GWAS	No	Non-Journal Article	Metabochip array; Abstract only - Full text requested in researchgate
713	WOS521	NA	NA	NA	MEGA Analysis of Alcohol Consumption: The PAGE Study	Young, Kristin L.; Park, Lani; Cheng, Iona; Li, Yuqing; Stram, Dan; Le Marchand, Loic; Bien, Stephanie; Schurmann, Claudia; Peters, Ulrike; North, Kari; Matise, Tara; Buyske, Steve			CIRCULATION	2017	MAR 7 2017	Web of Science	Abstract Only	No	Irrelevant Topic	No	Irrelevant Topic
714	WOS523	NA	NA	NA	Mutations in BBS8 gene causes Bardet-Biedl syndrome in two Tunisian families	Smaoui, N; Li, S; Belghith, N; Chaabouni, M; Rad, RM; Maazoul, E; Chaabouni, H; Hejtmancik, JF			INVESTIGATIVE OPHTHALMOLOGY & VISUAL SCIENCE	2004	2004-04-01	Web of Science	Abstract Only	No	Irrelevant Topic	No	Irrelevant Topic
715	WOS524	NA	NA	NA	Precision Medicine Approach to Resistant Hypertension: Genetic Markers of Resistant Hypertension Through a GW Association Study (GWAS) in the Secondary Prevention of Subcortical Strokes (SPS3)	El Rouby, Nihal; McDonough, Caitrin W.; Gong, Yan; McClure, Leslie A.; Mitchell, Braxton D.; Horenstein, Richard B.; Talbert, Robert L.; Takahashi, Atsushi; Tanaka, Toshihiro; Kubo, Michiaki; Pepine, Carl; Cooper-DeHoff, Rhonda M.; Benavente, Oscar; Shuldiner, Alan R.; Johnson, Julie A.			CIRCULATION	2015	NOV 10 2015	Web of Science	Abstract Only	Yes	GWAS	No	Clinical Study
716	WOS525	NA	NA	NA	Replication Study of a GW Association Study (GWAS) of Hypertension and Blood Pressure in African Americans	Kidambi, Srividya; Ghosh, Soumitra; Kotchen, Jane M.; Grim, Clarence E.; Krishnaswami, Shanthi; Kaldunski, Mary L.; Patel, Shailendra B.; Kotchen, Theodore A.			HYPERTENSION	2010	2010-11-01	Web of Science	Abstract Only	Yes	GWAS	No	Replication Study Only	Fifteen of the 30 reported SNPs were analyzed
717	WOS526	NA	NA	NA	Sensitivity to Significance Threshold in ' Real World' Application of a Polygenic Risk Score for Resting QT Interval	Rosenberg, Michael A.; Lubitz, Steven A.; Lin, HongHuang; Kosova, Gulum; Huang, Paul; Perlis, Roy; Newton-Cheh, Christopher			CIRCULATION	2016	NOV 11 2016	Web of Science	Abstract Only	No	Irrelevant Topic	No	Irrelevant Topic
718	WOS527	NA	NA	NA	Sensitivity to Significance Threshold in 'Real World' Application of a Polygenic Risk Score for Resting QT Interval	Rosenberg, Michael A.; Lubitz, Steven A.; Lin, HongHuang; Kosova, Gulum; Huang, Paul; Perlis, Roy; Newton-Cheh, Christopher			CIRCULATION	2016	NOV 11 2016	Web of Science	Abstract Only	No	Irrelevant Topic	No	Irrelevant Topic
719	WOS528	NA	NA	NA	Sex Interacts With Chromosome 6p24 on Coronary Artery Calcium but Not Chromosome 9p21	Lutz, Sharon M.; Demeo, Dawn; Budoff, Matthew; Hokanson, John E.			CIRCULATION	2018	MAR 20 2018	Web of Science	Abstract Only	No	Irrelevant Topic	No	Irrelevant Topic
720	WOS529	NA	NA	NA	Sickle Cell Trait and Risk for Early-Onset Ischemic Stroke	Zhang, Rebecca; Ryan, Kathleen; Lopez, Haley; Flair, Zachary; Cole, John; Wozniak, Marcella; Phipps, Michael; Merino, Jose; Cronin, Carolyn; Kittner, Steven			NEUROLOGY	2019	APR 9 2019	Web of Science	Abstract Only	No	Irrelevant Topic	No	Irrelevant Topic
721	WOS530	NA	NA	NA	The Effect of Nicotinic Acetylcholine Receptor Genes CHRNA3/5 on Thoracic Aortic Calcium is Mediated by Smoking	Lutz, Sharon M.; Cho, Michael; Kinney, Greg; Young, Kendra; Pratte, Katherine; Duca, Lindsey; Foreman, Marilyn; Beaty, Terri; Silverman, Ed; Budoff, Matthew; Hokanson, John			CIRCULATION	2016	MAR 1 2016	Web of Science	Abstract Only	No	Irrelevant Topic	No	Irrelevant Topic
722	WOS531	NA	NA	NA	The Vitamin D Receptor Gene and Disease Severity in Sickle Cell Anemia	Clay, E. Leila Jerome; Motsinger-Reif, Alison; Hoskins, Janelle; Veit, Lindsay; Barrow, David A.; Calikoglu, Ali; Redding-Lallinger, Rupa			BLOOD	2011	NOV 18 2011	Web of Science	Abstract Only	No	Irrelevant Topic	No	Irrelevant Topic
723	WOS532	NA	NA	NA	Weighted-logistic method for correcting confounding effect of population stratification and testing ancestral population specific effect sizes in genetic association studies in admixed populations	Tayo, Bamidele; Liang, Yulan; Zhu, Xiaofeng; Trevisan, Maurizio; Dorn, Joan; Luke, Amy; Cooper, Richard			CIRCULATION	2007	FEB 27 2007	Web of Science	Abstract Only	No	Irrelevant Topic	No	Irrelevant Topic
724	WOS533	NA	NA	NA	YEATS4 GENE REGION POLYMORPHISMS ASSOCIATE WITH ANTIHYPERTENSIVE RESPONSE TO HYDROCHLOROTHIAZIDE IN AFRICAN AMERICANS.	Duarte, J. D.; Tran, B. C.; Langaee, T. Y.; Chapman, A. B.; Gums, J. G.; Boerwinkle, E.; Turner, S. T.; Johnson, J. A.			CLINICAL PHARMACOLOGY & THERAPEUTICS	2010	2010-02-01	Web of Science	Abstract Only	Yes	Non-GWAS	No	Clinical Study

## Sheet: Table S 6
Table S 6: GW significant and suggestive associations for 10 studies, based on 100% African-ancestry
Ranked by lowest p-value for: (a) SBP. (b) DBP. (c) PP. (d) HTN. (e) BP Multi-trait analyses. Suggestive association were reported as per study thresholds. Duplicate SNPs highlighed in green.
Trait	Chr	SNP	Position	Nearest Gene	Distance to gene (kb)	Type	EA	RA	EAF	OR	SE or 95% CI	Heterogeneity	p-value	Top SNP rank	Analysis type	Ref.
SBP	16	rs3751664	1194370	CACNA1H	0	Non-synonymous coding	T	C	0.1093	-	-	-	6.71e-08	6	-	Adeyemo et al. (2009)
SBP	18	rs11659639	56318592	MC4R	-127604	Intergenic	C	T	0.09771	-	-	-	2.13e-07	7	-	Adeyemo et al. (2009)
SBP	16	rs4613079	79201458	CDYL2	0	Intronic	T	G	0.1766	-	-	-	5.06e-07	8	-	Adeyemo et al. (2009)
SBP	6	rs13201744	6071844	F13A1	17466	Intergenic	A	C	0.16	-	-	-	1.12e-06	9	-	Adeyemo et al. (2009)
SBP	9	rs2183737	70431453	OTTHUMG00000019969;RP11-274B18.3	14740	Intergenic	T	G	0.4592	-	-	-	1.21e-06	10	-	Adeyemo et al. (2009)
SBP	14	rs9624	20569961	TPPP2	0	Non-synonymous coding	T	G	0.1797	-	-	-	1.24e-06	11	-	Adeyemo et al. (2009)
SBP	11	rs1982453	99279946	CNTN5	0	Intronic	C	A	0.224	-	-	-	2.35e-06	12	-	Adeyemo et al. (2009)
SBP	12	rs7953496	81714677	TMTC2	0	Intronic	A	T	0.4724	-	-	-	4.61e-06	13	-	Adeyemo et al. (2009)
SBP	12	rs17009991	81714218	TMTC2	0	Intronic	C	A	0.4039	-	-	-	4.69e-06	14	-	Adeyemo et al. (2009)
SBP	12	rs10746257	81711736	TMTC2	0	Intronic	G	G	0.4052	-	-	-	5.16e-06	15	-	Adeyemo et al. (2009)
SBP	9	rs6420267	70432008	OTTHUMG00000019969;RP11-274B18.3	15295	Intergenic	G	G	0.4985	-	-	-	5.41e-06	16	-	Adeyemo et al. (2009)
SBP	15	rs8039294	89544863	SV2B	0	Intronic	G	G	0.4828	-	-	-	7.73e-06	17	-	Adeyemo et al. (2009)
SBP	17	rs16956842	51609317	ANKFN1	0	Intronic	G	C	0.4915	-	-	-	8.5e-06	18	-	Adeyemo et al. (2009)
SBP	11	rs7929418	43490823	AC023085.7	-9279	Intergenic	C	T	0.1986	-	-	-	9.01e-06	19	-	Adeyemo et al. (2009)
SBP	12	rs7307968	81715468	TMTC2	0	Intronic	T	T	0.4685	-	-	-	9.41e-06	20	-	Adeyemo et al. (2009)
SBP	18	rs8096605	22414195	KCTD1	0	Intronic	A	G	0.4521	-	-	-	1.04e-05	21	-	Adeyemo et al. (2009)
SBP	15	rs7169299	26002328	OCA2	0	Intronic	T	C	0.2055	-	-	-	1.72e-05	22	-	Adeyemo et al. (2009)
SBP	3	rs4687848	120550425	AC092981.3	0	Intronic	C	A	0.324	-	-	-	1.84e-05	23	-	Adeyemo et al. (2009)
SBP	1	rs6680280	179896241	CACNA1E	0	Intronic	C	T	0.3245	-	-	-	1.86e-05	24	-	Adeyemo et al. (2009)
SBP	7	rs10260136	16805212	AGR2	0	Intronic	A	G	0.06805	-	-	-	1.89e-05	25	-	Adeyemo et al. (2009)
SBP	1	rs10907325	18836608	PAX7	0	Intronic	T	T	0.2279	-	-	-	2.02e-05	26	-	Adeyemo et al. (2009)
SBP	6	rs617739	165816934	PDE10A	0	Intronic	A	A	0.3681	-	-	-	2.03e-05	27	-	Adeyemo et al. (2009)
SBP	2	rs6750378	184099496	AC074182.6	80912	Intergenic	G	A	0.4042	-	-	-	2.1e-05	28	-	Adeyemo et al. (2009)
SBP	3	rs9810189	188123906	ST6GAL1	-7304	Intergenic	T	C	0.1106	-	-	-	2.13e-05	29	-	Adeyemo et al. (2009)
SBP	9	rs2120972	3875871	GLIS3	0	Intronic	G	A	0.2038	-	-	-	2.19e-05	30	-	Adeyemo et al. (2009)
SBP	15	rs925251	61962177	AC015914.8	-11906	Intergenic	C	C	0.4272	-	-	-	2.21e-05	31	-	Adeyemo et al. (2009)
SBP	7	rs11563496	126537051	GRM8	0	Intronic	G	N/A	0.01573	-	-	-	2.21e-05	32	-	Adeyemo et al. (2009)
SBP	5	rs10041129	125471065	GRAMD3	-315935	Intergenic	A	G	0.4203	-	-	-	2.59e-05	33	-	Adeyemo et al. (2009)
SBP	13	rs6561621	50680975	FAM124A	-13581	Intergenic	G	T	0.439	-	-	-	2.6e-05	34	-	Adeyemo et al. (2009)
SBP	21	rs7275453	46287655	AP001472.1;OTTHUMG00000090441	28772	Intergenic	G	A	0.01632	-	-	-	2.64e-05	35	-	Adeyemo et al. (2009)
SBP	7	rs691184	128984644	NRF1	-54147	Intronic	A	C	0.09489	-	-	-	2.64e-05	36	-	Adeyemo et al. (2009)
SBP	17	rs4591205	58247811	2008-03-10	-8374	Intergenic	G	G	0.07291	-	-	-	3.04e-05	37	-	Adeyemo et al. (2009)
SBP	5	rs1422249	86126127	AC008539.6	-37265	Intergenic	T	G	0.1238	-	-	-	3.24e-05	38	-	Adeyemo et al. (2009)
SBP	22	rs739256	25669184	OTTHUMG00000150977;RP1-40G4P.1	-55673	Intronic	A	C	0.392	-	-	-	3.34e-05	39	-	Adeyemo et al. (2009)
SBP	5	rs16868422	89609606	CETN3	115681	Intergenic	G	T	0.1901	-	-	-	3.45e-05	40	-	Adeyemo et al. (2009)
SBP	20	rs6115057	2515277	TMC2	0	Intronic	C	A	0.1962	-	-	-	3.65e-05	41	-	Adeyemo et al. (2009)
SBP	20	rs6107004	2515500	TMC2	0	Intronic	A	T	0.1962	-	-	-	3.72e-05	42	-	Adeyemo et al. (2009)
SBP	3	rs899062	81287704	GBE1	333838	Intergenic	C	C	0.4857	-	-	-	3.75e-05	43	-	Adeyemo et al. (2009)
SBP	10	rs10829802	132494282	TCERG1L	286362	Intergenic	T	G	0.1721	-	-	-	3.77e-05	44	-	Adeyemo et al. (2009)
SBP	4	rs13145092	125428517	AC097474.3	147835	Intergenic	T	N/A	0.2758	-	-	-	3.96e-05	45	-	Adeyemo et al. (2009)
SBP	6	rs876122	6831296	AL158817.11	52543	Intergenic	T	G	0.1742	-	-	-	4.8e-05	46	-	Adeyemo et al. (2009)
SBP	10	rs10995098	52376906	RP11-96B5.2;OTTHUMG00000018242	15853	Intergenic	T	C	0.02938	-	-	-	4.9e-05	47	-	Adeyemo et al. (2009)
SBP	3	rs13095765	163085004	AC104471.6	380580	Intergenic	T	A	0.1038	-	-	-	4.98e-05	48	-	Adeyemo et al. (2009)
SBP	18	rs8095374	42047486	C18orf25	0	Intronic	G	T	0.2281	-	-	-	5e-05	49	-	Adeyemo et al. (2009)
SBP	3	rs4683111	45445678	LARS2	0	Intronic	T	N/A	0.3161	-	-	-	5.05e-05	50	-	Adeyemo et al. (2009)
SBP	6	rs7768327	125087974	NKAIN2;TCBA1	0	Intronic	G	C	0.4139	-	-	-	5.25e-05	51	-	Adeyemo et al. (2009)
SBP	10	rs2488581	27262326	ANKRD26	61679	Intergenic	T	G	0.2065	-	-	-	5.44e-05	52	-	Adeyemo et al. (2009)
SBP	11	rs16932946	5542292	HBG2	0	Intronic	A	C	0.2306	-	-	-	5.46e-05	53	-	Adeyemo et al. (2009)
SBP	7	rs7790400	54185416	AC073269.7	-209663	Intergenic	C	T	0.1409	-	-	-	5.51e-05	54	-	Adeyemo et al. (2009)
SBP	11	rs10838112	43491505	AC023085.7	-8597	Intergenic	C	C	0.1549	-	-	-	5.54e-05	55	-	Adeyemo et al. (2009)
SBP	18	rs1940678	2049412	METTL4	478113	Intergenic	G	C	0.4886	-	-	-	5.56e-05	56	-	Adeyemo et al. (2009)
SBP	10	rs12258322	31392199	ZNF438	-31339	Intergenic	G	T	0.08997	-	-	-	5.6e-05	57	-	Adeyemo et al. (2009)
SBP	11	rs10891400	111980754	AP003063.3	-2369	Intergenic	C	T	0.2987	-	-	-	5.72e-05	58	-	Adeyemo et al. (2009)
SBP	13	rs9318185	72999516	RP11-30C8.1;OTTHUMG00000017075	-119026	Intergenic	T	G	0.3003	-	-	-	5.82e-05	59	-	Adeyemo et al. (2009)
SBP	3	rs7619190	81762725	GBE1	0	Intronic	C	A	0.1696	-	-	-	5.84e-05	60	-	Adeyemo et al. (2009)
SBP	4	rs981667	10947081	AC006230.11	-32468	Intergenic	G	T	0.07369	-	-	-	5.85e-05	61	-	Adeyemo et al. (2009)
SBP	10	rs7899457	101595493	ABCC2	0	Synonymous coding	A	C	0.09961	-	-	-	5.91e-05	62	-	Adeyemo et al. (2009)
SBP	14	rs9707405	100812947	AL355836.3	-131162	Intergenic	G	A	0.3828	-	-	-	6.08e-05	63	-	Adeyemo et al. (2009)
SBP	7	rs10247970	54198069	AC073269.7	-197010	Intergenic	G	A	0.1621	-	-	-	6.1e-05	64	-	Adeyemo et al. (2009)
SBP	9	rs10895	136875413	COL5A1	0	3PRIME_UTR	T	G	0.1013	-	-	-	6.11e-05	65	-	Adeyemo et al. (2009)
SBP	2	rs17014445	34058603	AC069303.1;OTTHUMG00000152137	-139354	Intronic	A	C	0.124	-	-	-	6.2e-05	66	-	Adeyemo et al. (2009)
SBP	10	rs2887738	31322428	ZNF438	0	Intronic	C	A	0.1765	-	-	-	6.39e-05	67	-	Adeyemo et al. (2009)
SBP	18	rs10514199	71869625	ZNF516	331593	Intergenic	G	A	0.3255	-	-	-	6.6e-05	68	-	Adeyemo et al. (2009)
SBP	4	rs1712316	8262524	SH3TC1	0	Intronic	C	N/A	0.3468	-	-	-	6.74e-05	69	-	Adeyemo et al. (2009)
SBP	11	rs260858	103404319	PDGFD	0	Intronic	C	T	0.3304	-	-	-	6.83e-05	70	-	Adeyemo et al. (2009)
SBP	7	rs626593	114133727	FOXP2	12664	Intronic	A	C	0.2318	-	-	-	6.98e-05	71	-	Adeyemo et al. (2009)
SBP	18	rs549104	2104563	METTL4	422962	Intergenic	G	T	0.1003	-	-	-	7.14e-05	72	-	Adeyemo et al. (2009)
SBP	3	rs9875435	28695225	C3orf53.	-102403	Intergenic	T	G	0.101	-	-	-	7.25e-05	73	-	Adeyemo et al. (2009)
SBP	10	rs3750633	102298204	HIF1AN	0	3PRIME_UTR	T	N/A	0.1023	-	-	-	7.38e-05	74	-	Adeyemo et al. (2009)
SBP	3	rs3804850	7663702	GRM7	0	Intronic	T	C	0.1455	-	-	-	7.59e-05	75	-	Adeyemo et al. (2009)
SBP	10	rs2495759	102310353	HIF1AN	10608	Intergenic	T	G	0.1027	-	-	-	7.91e-05	76	-	Adeyemo et al. (2009)
SBP	1	rs10907326	18837947	PAX7	0	Intronic	A	G	0.3727	-	-	-	8.11e-05	77	-	Adeyemo et al. (2009)
SBP	11	rs11037457	43491977	AC023085.7	-8125	Intergenic	C	A	0.1555	-	-	-	8.62e-05	78	-	Adeyemo et al. (2009)
SBP	22	rs2238776	18137892	TBX1	0	Intronic	A	G	0.1644	-	-	-	8.89e-05	79	-	Adeyemo et al. (2009)
SBP	4	rs16853448	41375078	LIMCH1	0	Intronic	C	A	0.06539	-	-	-	9.51e-05	80	-	Adeyemo et al. (2009)
SBP	21	rs2830591	27238792	ADAMTS5	0	Intronic	G	T	0.06201	-	-	-	9.56e-05	81	-	Adeyemo et al. (2009)
SBP	10	rs7912681	129366515	AL391005.9	57798	Intergenic	C	T	0.2522	-	-	-	9.74e-05	82	-	Adeyemo et al. (2009)
SBP	2	rs7563810	3301177	TSSC1	0	Intronic	C	A	0.3982	-	-	-	9.76e-05	83	-	Adeyemo et al. (2009)
SBP	21	rs243607	18 83 386	C21orf91		-	G	A	0.44	21.76	0.35	0.46	1.99e-07	2	-	Fox et al. (2011)
SBP	21	rs243601	18 81 637	C21orf91		-	G	A	0.49	1.8	0.35	0.36	2.61e-07	3	-	Fox et al. (2011)
SBP	21	rs243605	18 82 991	C21orf91		-	C	G	0.46	21.76	0.35	0.4	3.83e-07	4	-	Fox et al. (2011)
SBP	21	rs243603	18 82 171	C21orf91		-	C	T	0.45	21.75	0.35	0.52	3.91e-07	5	-	Fox et al. (2011)
SBP	21	rs243609	18 83 560	C21orf91		-	T	C	0.4	21.87	0.37	0.48	4.41e-07	6	-	Fox et al. (2011)
SBP	2	rs592582	157481632	GPD2		-	G	T	0.41	1.66	0.33	0.91	4.46e-07	7	-	Fox et al. (2011)
SBP	21	rs2220511	18 86 782	C21orf91		-	C	T	0.5	21.75	0.35	0.47	4.68e-07	8	-	Fox et al. (2011)
SBP	2	rs13413144	153183499	FMNL2		-	T	A	0.05	4.28	0.86	0.08	5.55e-07	9	-	Fox et al. (2011)
SBP	1	rs1990151	44186879	IPO13		-	A	G	0.05	3.48	0.7	0.41	7.39e-07	10	-	Fox et al. (2011)
SBP	7	rs17428471	27304392	N/A	-	Intergenic	t	g	0.12	1.2	0.24	0.748	4e-07	2	-	Franceschini et al. (2013)
SBP	7	rs17471520	27145315	N/A	-	Downstream	t	c	0.69	-0.88	0.17	0.954	4.39e-07	3	-	Franceschini et al. (2013)
SBP	1	rs7522390	165615309	POU2F1	-	Intronic	a	g	0.27	0.88	0.17	0.168	4.41e-07	4	-	Franceschini et al. (2013)
SBP	12	rs12311091	19872394	N/A	-	Intergenic	t	c	0.2	-0.99	0.2	0.822	4.69e-07	5	-	Franceschini et al. (2013)
SBP	7	rs11972761	52858144	N/A	-	Intergenic	c	g	0.15	1.09	0.22	0.532	5.39e-07	6	-	Franceschini et al. (2013)
SBP	12	rs10848279	130139844	GPR133	-	Intronic	a	c	0.1	-1.33	0.27	0.789	6.18e-07	7	-	Franceschini et al. (2013)
SBP	7	rs12718983	55692246	N/A	-	Intergenic	t	g	0.85	1.1	0.23	0.848	1.46e-06	8	-	Franceschini et al. (2013)
SBP	7	rs11564022	27303571	N/A	-	Intergenic	t	c	0.23	-0.89	0.19	0.499	1.83e-06	9	-	Franceschini et al. (2013)
SBP	4	rs4383597	148225110	N/A	-	Intergenic	a	g	0.51	-0.73	0.15	0.876	2.04e-06	10	-	Franceschini et al. (2013)
SBP	5	rs3828634	31496959	RNASEN	-	Intronic	t	c	0.23	0.88	0.19	0.669	2.81e-06	11	-	Franceschini et al. (2013)
SBP	17	rs16958138	52697608	MSI2	-	Intronic	a	g	0.25	0.9	0.19	0.586	3.14e-06	12	-	Franceschini et al. (2013)
SBP	16	rs467649	64392242	N/A	-	Intergenic	t	g	0.02	2.41	0.52	0.921	4.43e-06	13	-	Franceschini et al. (2013)
SBP	1	rs351361	112844081	WNT2B	-	Intronic	t	c	0.2	-1.11	0.24	0.872	4.6e-06	14	-	Franceschini et al. (2013)
SBP	15	rs11633456	62835692	RBPMS2	-	Intronic	t	c	0.32	0.76	0.17	0.871	5.45e-06	15	-	Franceschini et al. (2013)
SBP	2	rs13405738	1929865	MYT1L	-	Intronic	t	c	0.85	-1.05	0.23	0.716	5.94e-06	16	-	Franceschini et al. (2013)
SBP	20	rs2064726	50149092	ZFP64	-	Intronic	t	c	0.47	-0.7	0.15	0.904	6.02e-06	17	-	Franceschini et al. (2013)
SBP	6	rs11963288	56443263	DST	-	Intronic	t	c	0.95	1.55	0.35	0.354	9.73e-06	18	-	Franceschini et al. (2013)
SBP	4	rs7655423	112132084	N/A	-	Intergenic	t	c	0.51	-0.69	0.16	0.462	9.94e-06	19	-	Franceschini et al. (2013)
SBP	11	rs115381894	109019018	-	-	-	G	A	0.977	-4.774	-	-	9.1e-06	1	-	Hoffmann et al. (2017)
SBP	3	rs76217164	88738041	-	-	-	T	A	0.932	2.241	-	-	0.00019	2	-	Hoffmann et al. (2017)
SBP	4	rs12504699	48934298	-	-	-	G	A	0.79	1.27	-	-	0.00075	3	-	Hoffmann et al. (2017)
SBP	10	rs17617337	121426884	-	-	-	C	T	0.947	2.192	-	-	0.0012	4	-	Hoffmann et al. (2017)
SBP	12	rs143118162	56154968	-	-	-	A	T	0.989	4.982	-	-	0.0024	5	-	Hoffmann et al. (2017)
SBP	18	rs12606620	42008097	-	-	-	G	T	0.743	1.052	-	-	0.0029	6	-	Hoffmann et al. (2017)
SBP	5	rs114053299	12780703	-	-	-	A	G	0.992	-5.423	-	-	0.0041	7	-	Hoffmann et al. (2017)
SBP	6	rs4712656	22136262	-	-	-	G	C	0.234	-0.956	-	-	0.0073	8	-	Hoffmann et al. (2017)
SBP	13	rs9565436	36213631	-	-	-	A	C	0.705	-0.893	-	-	0.0076	9	-	Hoffmann et al. (2017)
SBP	15	rs2899463	50938978	-	-	-	T	C	0.631	0.807	-	-	0.0095	10	-	Hoffmann et al. (2017)
SBP	2	rs62180365	192934117	-	-	-	t	g	0.77	1.05	0.2	-	2.4e-07	5	-	Liang et al. (2017)
SBP	2	rs1918172	156888500	-	-	-	c	g	0.36	-0.92	0.18	-	2.9e-07	6	-	Liang et al. (2017)
SBP	17	rs17721557	27260017	-	-	-	t	c	0.21	1.05	0.21	-	5.8e-07	7	-	Liang et al. (2017)
SBP	2	rs7602674	184538648	-	-	-	t	c	0.39	-0.95	0.19	-	8.1e-07	8	-	Liang et al. (2017)
SBP	11	rs145171075	80139405	-	-	-	t	g	0.98	4.46	0.91	-	9.5e-07	9	-	Liang et al. (2017)
SBP	15	rs2414856	65072461	-	-	-	a	g	0.51	0.87	0.18	-	1e-06	10	-	Liang et al. (2017)
SBP	2	rs181430167	23904233	KLHL29	0	Intronic	C	T	0.05	4.62	9.24	-	6.8e-07	1	-	Lule et al. (2019)
SBP	10	rs71502208	2565732	LINC00701	500	Unknown	A	G	0.22	2.51	5.05	-	9.3e-07	2	-	Lule et al. (2019)
SBP	3	rs139992073	20295100	SGOL1/SGOL‐ASI	200	Unknown	C	T	0.14	2.83	5.74	-	9.7e-07	3	-	Lule et al. (2019)
SBP	3	rs73861745	126737466	PLXNA1	0	Intronic	A	G	0.26	2.25	4.57	-	9.9e-07	4	-	Lule et al. (2019)
DBP	15	rs1867226	89324717	PRC1	0	Intronic	C	C	0.4636	-	-	-	5.8e-07	1	-	Adeyemo et al. (2009)
DBP	13	rs9590141	94401623	ABCC4	68461	Intergenic	A	G	0.1224	-	-	-	8.76e-07	2	-	Adeyemo et al. (2009)
DBP	14	rs10135446	79479231	NRXN3.	78720	Intergenic	A	G	0.1298	-	-	-	4.47e-06	3	-	Adeyemo et al. (2009)
DBP	1	rs11120313	212647829	PTPN14	0	Intronic	A	C	0.1608	-	-	-	4.53e-06	4	-	Adeyemo et al. (2009)
DBP	1	rs16848861	235211537	OTTHUMG00000040064;RP11-182B22.4	0	Intergenic	G	G	0.2008	-	-	-	4.73e-06	5	-	Adeyemo et al. (2009)
DBP	14	rs11846013	46002041	RPL10L	188004	Intergenic	A	T	0.136	-	-	-	4.99e-06	6	-	Adeyemo et al. (2009)
DBP	3	rs16853574	170562457	MDS1	19206	Intergenic	C	T	0.03982	-	-	-	5.1e-06	7	-	Adeyemo et al. (2009)
DBP	21	rs2823756	16664201	AP000473.2	0	Intronic	T	G	0.4389	-	-	-	5.73e-06	8	-	Adeyemo et al. (2009)
DBP	15	rs8039294	89544863	SV2B	0	Intronic	G	G	0.4828	-	-	-	6.29e-06	9	-	Adeyemo et al. (2009)
DBP	13	rs9301196	106645433	FAM155A	0	Intronic	T	T	0.1159	-	-	-	6.66e-06	10	-	Adeyemo et al. (2009)
DBP	2	rs10205766	105003863	MRPS9	-17075	Intergenic	C	A	0.4526	-	-	-	9.29e-06	11	-	Adeyemo et al. (2009)
DBP	1	rs4282823	11139252	FRAP1	0	Intronic	T	T	0.2119	-	-	-	9.92e-06	12	-	Adeyemo et al. (2009)
DBP	2	rs6543012	101057433	TBC1D8	0	Intronic	C	A	0.03356	-	-	-	1e-05	13	-	Adeyemo et al. (2009)
DBP	2	rs3732336	30970266	GALNT14	16572	Intergenic	T	C	0.3819	-	-	-	1.07e-05	14	-	Adeyemo et al. (2009)
DBP	14	rs4904509	88661147	FOXN3	31135	Intergenic	A	C	0.1411	-	-	-	1.19e-05	15	-	Adeyemo et al. (2009)
DBP	7	rs34692025	78102410	AC004547.1	-118490	Intronic	C	N/A	0.06742	-	-	-	1.62e-05	16	-	Adeyemo et al. (2009)
DBP	12	rs7315981	28945108	MLSTD1	-322757	Intergenic	C	T	0.07087	-	-	-	1.71e-05	17	-	Adeyemo et al. (2009)
DBP	3	rs17551153	170610130	MDS1	-28114	Intergenic	T	T	0.07051	-	-	-	1.83e-05	18	-	Adeyemo et al. (2009)
DBP	14	rs10131871	46001450	RPL10L	188595	Intergenic	A	G	0.1288	-	-	-	2.05e-05	19	-	Adeyemo et al. (2009)
DBP	10	rs7915752	114482732	VTI1A	0	Intronic	C	G	0.3908	-	-	-	2.07e-05	20	-	Adeyemo et al. (2009)
DBP	2	rs11895517	105018754	MRPS9	-2184	Upstream	C	T	0.4852	-	-	-	2.1e-05	21	-	Adeyemo et al. (2009)
DBP	3	rs2292169	16239041	GALNTL2	0	Intronic	A	T	0.09931	-	-	-	2.15e-05	22	-	Adeyemo et al. (2009)
DBP	19	rs10425230	19722682	ZNF14	-17761	Intergenic	A	N/A	0.2572	-	-	-	2.22e-05	23	-	Adeyemo et al. (2009)
DBP	4	rs10005551	41022827	AC095043.3	-22716	Intergenic	T	G	0.3236	-	-	-	2.35e-05	24	-	Adeyemo et al. (2009)
DBP	1	rs7550684	212372486	PROX1	91267	Intergenic	C	T	0.2146	-	-	-	2.72e-05	25	-	Adeyemo et al. (2009)
DBP	4	rs17358384	12129840	AC108018.3	206428	Intergenic	G	T	0.03638	-	-	-	2.83e-05	26	-	Adeyemo et al. (2009)
DBP	16	rs8052081	9383846	AC007221.2	181902	Intergenic	C	G	0.07473	-	-	-	3.06e-05	27	-	Adeyemo et al. (2009)
DBP	20	rs6122964	48746601	C20orf175	-5129	Intergenic	A	C	0.3628	-	-	-	3.15e-05	28	-	Adeyemo et al. (2009)
DBP	17	rs9899661	9898318	GAS7	0	Intronic	G	A	0.1481	-	-	-	3.17e-05	29	-	Adeyemo et al. (2009)
DBP	3	rs4611855	31822364	OSBPL10	0	Intronic	T	T	0.3433	-	-	-	3.51e-05	30	-	Adeyemo et al. (2009)
DBP	12	rs11059011	126248471	AC079949.45	-31531	Intergenic	G	A	0.06811	-	-	-	3.66e-05	31	-	Adeyemo et al. (2009)
DBP	7	rs572570	16616952	ANKMY2	0	Intronic	C	G	0.1798	-	-	-	3.73e-05	32	-	Adeyemo et al. (2009)
DBP	6	rs6921160	14679342	AL109914.16	-75403	Intergenic	A	G	0.4657	-	-	-	3.84e-05	33	-	Adeyemo et al. (2009)
DBP	17	rs11656262	75495958	AC100791.15	29188	Intergenic	C	C	0.06749	-	-	-	3.92e-05	34	-	Adeyemo et al. (2009)
DBP	10	rs11001252	76464563	MYST4	1918	Downstream	C	G	0.2532	-	-	-	3.94e-05	35	-	Adeyemo et al. (2009)
DBP	7	rs4348368	62042141	AC092585.2	67135	Intergenic	G	N/A	0.456	-	-	-	4.42e-05	36	-	Adeyemo et al. (2009)
DBP	8	rs16904685	133521984	KCNQ3	0	Intronic	T	C	0.1342	-	-	-	4.73e-05	37	-	Adeyemo et al. (2009)
DBP	2	rs10196826	209318853	AC069205.6	174663	Intergenic	A	G	0.196	-	-	-	5.12e-05	38	-	Adeyemo et al. (2009)
DBP	10	rs1881732	77108785	C10orf11	0	Intronic	A	C	0.3484	-	-	-	5.17e-05	39	-	Adeyemo et al. (2009)
DBP	15	rs332245	62145947	FAM96A	5871	Intergenic	G	G	0.1111	-	-	-	5.19e-05	40	-	Adeyemo et al. (2009)
DBP	7	rs9792084	129031901	NRF1	-6890	Intronic	T	T	0.1955	-	-	-	5.21e-05	41	-	Adeyemo et al. (2009)
DBP	2	rs1454402	52736750	OTTHUMG00000151801;AC096583.1	26030	Intergenic	C	C	0.2136	-	-	-	5.31e-05	42	-	Adeyemo et al. (2009)
DBP	20	rs6067511	48737877	C20orf175	0	Intronic	T	G	0.3666	-	-	-	5.55e-05	43	-	Adeyemo et al. (2009)
DBP	12	rs17768388	40192206	PDZRN4	0	Intronic	A	G	0.05792	-	-	-	5.59e-05	44	-	Adeyemo et al. (2009)
DBP	1	rs289697	76370797	ST6GALNAC3	0	Intronic	G	N/A	0.4772	-	-	-	5.7e-05	45	-	Adeyemo et al. (2009)
DBP	12	rs708226	32327764	BICD1	0	Intronic	T	G	0.4607	-	-	-	5.78e-05	46	-	Adeyemo et al. (2009)
DBP	2	rs2278105	86320027	REEP1	0	Intronic	G	T	0.1427	-	-	-	5.96e-05	47	-	Adeyemo et al. (2009)
DBP	10	rs4962533	127929760	ADAM12	0	Intronic	A	C	0.3243	-	-	-	5.96e-05	48	-	Adeyemo et al. (2009)
DBP	12	rs708225	32327692	BICD1	0	Intronic	C	G	0.4633	-	-	-	6.1e-05	49	-	Adeyemo et al. (2009)
DBP	1	rs4846748	220626762	AL513363.8	37260	Intergenic	T	N/A	0.216	-	-	-	6.47e-05	50	-	Adeyemo et al. (2009)
DBP	3	rs17485347	170610213	MDS1	-28197	Intergenic	A	C	0.07002	-	-	-	6.5e-05	51	-	Adeyemo et al. (2009)
DBP	14	rs1669798	45986967	RPL10L	203078	Intergenic	A	T	0.2291	-	-	-	6.59e-05	52	-	Adeyemo et al. (2009)
DBP	2	rs6733175	209327018	AC069205.6	166498	Intergenic	A	C	0.1848	-	-	-	6.61e-05	53	-	Adeyemo et al. (2009)
DBP	20	rs6012999	48737169	C20orf175	0	Intronic	C	T	0.3666	-	-	-	6.66e-05	54	-	Adeyemo et al. (2009)
DBP	2	rs6543013	101057568	TBC1D8	0	Intronic	C	A	0.03547	-	-	-	6.86e-05	55	-	Adeyemo et al. (2009)
DBP	6	rs6918906	161843737	PARK2	0	Intronic	T	A	0.06348	-	-	-	6.92e-05	56	-	Adeyemo et al. (2009)
DBP	3	rs16864501	153868666	P2RY1	-167574	Intergenic	A	G	0.1038	-	-	-	7.18e-05	57	-	Adeyemo et al. (2009)
DBP	5	rs502936	78085166	ARSB	23629	Intergenic	C	C	0.1047	-	-	-	7.28e-05	58	-	Adeyemo et al. (2009)
DBP	2	rs2723248	171581497	TLK1	0	Intronic	C	A	0.3805	-	-	-	7.32e-05	59	-	Adeyemo et al. (2009)
DBP	20	rs868846	48757788	C20orf175	-16316	Intergenic	A	C	0.3747	-	-	-	7.36e-05	60	-	Adeyemo et al. (2009)
DBP	10	rs2860905	96692285	CYP2C9	0	Intronic	T	A	0.3027	-	-	-	7.51e-05	61	-	Adeyemo et al. (2009)
DBP	6	rs9294472	91679527	MAP3K7	-325899	Intergenic	G	T	0.2584	-	-	-	7.69e-05	62	-	Adeyemo et al. (2009)
DBP	9	rs2376271	76771157	C9orf40	-13601	Intergenic	C	A	0.157	-	-	-	7.79e-05	63	-	Adeyemo et al. (2009)
DBP	6	rs17657745	67301235	AC002485.1	175122	Intergenic	G	C	0.1148	-	-	-	7.84e-05	64	-	Adeyemo et al. (2009)
DBP	6	rs9385058	98268675	C6orf167	-430902	Intergenic	T	A	0.2408	-	-	-	7.9e-05	65	-	Adeyemo et al. (2009)
DBP	9	rs3765555	6525975	GLDC	0	Intronic	A	G	0.08251	-	-	-	7.93e-05	66	-	Adeyemo et al. (2009)
DBP	8	rs3020221	6366171	ANGPT2	0	Synonymous coding	A	T	0.3332	-	-	-	8.01e-05	67	-	Adeyemo et al. (2009)
DBP	2	rs2872961	132990191	GPR39	0	Intronic	C	A	0.2707	-	-	-	8.04e-05	68	-	Adeyemo et al. (2009)
DBP	10	rs7898044	36709350	RP11-92J19.1;OTTHUMG00000017961	52466	Intergenic	T	T	0.3496	-	-	-	8.2e-05	69	-	Adeyemo et al. (2009)
DBP	10	rs7084934	123113897	FGFR2	109992	Intergenic	G	G	0.05956	-	-	-	8.33e-05	70	-	Adeyemo et al. (2009)
DBP	20	rs13041027	16280117	KIF16B;C20orf23	0	Intronic	T	A	0.1309	-	-	-	8.74e-05	71	-	Adeyemo et al. (2009)
DBP	15	rs408243	83992559	AKAP13	0	Intronic	G	G	0.3756	-	-	-	8.95e-05	72	-	Adeyemo et al. (2009)
DBP	10	rs7918405	114495455	VTI1A	0	Intronic	G	A	0.2826	-	-	-	9.14e-05	73	-	Adeyemo et al. (2009)
DBP	20	rs405926	48770039	PARD6B	-11449	Intergenic	C	A	0.1782	-	-	-	9.14e-05	74	-	Adeyemo et al. (2009)
DBP	13	rs2027425	78407218	OTTHUMG00000017126;RP11-431P10.1	24540	Intergenic	G	T	0.2149	-	-	-	9.19e-05	75	-	Adeyemo et al. (2009)
DBP	5	rs170734	98174941	RGMB	14845	Intergenic	G	A	0.2956	-	-	-	9.24e-05	76	-	Adeyemo et al. (2009)
DBP	7	rs17172355	54616177	VSTM2A	9910	Intergenic	G	A	0.1366	-	-	-	9.27e-05	77	-	Adeyemo et al. (2009)
DBP	10	rs2254501	790213	LARP5	55271	Intergenic	T	N/A	0.3246	-	-	-	9.29e-05	78	-	Adeyemo et al. (2009)
DBP	8	rs7000397	32503405	NRG1	0	Intronic	C	A	0.2657	-	-	-	9.3e-05	79	-	Adeyemo et al. (2009)
DBP	1	rs6670633	218677955	RP11-410C4.1;OTTHUMG00000037362	-10526	Intergenic	C	T	0.2211	-	-	-	9.32e-05	80	-	Adeyemo et al. (2009)
DBP	2	rs17043331	114217305	SLC35F5	0	Intronic	G	T	0.08614	-	-	-	9.33e-05	81	-	Adeyemo et al. (2009)
DBP	12	rs1362651	12334899	AC007621.34	-1369	Intergenic	C	C	0.1347	-	-	-	9.47e-05	82	-	Adeyemo et al. (2009)
DBP	5	rs7709572	90592789	GPR98			G	C	0.3	1.1	0.2	0.04	7.41e-08	2	-	Fox et al. (2011)
DBP	5	rs1858309	90592314	GPR98			C	T	0.29	1.09	0.2	0.04	8.76e-08	3	-	Fox et al. (2011)
DBP	5	rs7724489	90594122	GPR98			A	T	0.29	1.08	0.21	0.04	1.17e-07	4	-	Fox et al. (2011)
DBP	7	rs11564022	27303571	N/A	-	Intergenic	t	c	0.23	-0.6	0.11	0.795	7.66e-08	1	-	Franceschini et al. (2013)
DBP	3	rs1717027	41962924	ULK4	-	Intronic	t	c	0.64	0.49	0.1	0.251	5.07e-07	2	-	Franceschini et al. (2013)
DBP	6	rs17080102	151046463	PLEKHG1	-	Intronic	c	g	0.1	-0.74	0.15	0.685	5.45e-07	3	-	Franceschini et al. (2013)
DBP	6	rs6924906	82277271	N/A	-	Intergenic	t	c	0.71	-0.51	0.1	0.593	5.57e-07	4	-	Franceschini et al. (2013)
DBP	3	rs10049492	53571572	CACNA1D	-	Intronic	a	g	0.74	0.58	0.12	0.507	1.78e-06	5	-	Franceschini et al. (2013)
DBP	7	rs17471520	27145315	N/A	-	Downstream	t	c	0.69	-0.5	0.1	0.604	1.81e-06	6	-	Franceschini et al. (2013)
DBP	11	rs1401454	16206759	SOX6	-	Intronic	t	c	0.46	0.45	0.1	0.87	2.11e-06	7	-	Franceschini et al. (2013)
DBP	2	rs1534260	156602790	N/A	-	Intergenic	t	c	0.36	-0.44	0.1	0.00162	4.02e-06	8	-	Franceschini et al. (2013)
DBP	4	rs7676999	117153528	N/A	-	Intergenic	t	c	0.1	-0.9	0.2	0.818	4.62e-06	9	-	Franceschini et al. (2013)
DBP	19	rs11084566	36049889	N/A	-	Intergenic	t	c	0.71	0.47	0.1	0.3	5.13e-06	10	-	Franceschini et al. (2013)
DBP	7	rs11768155	80203792	N/A	-	Intergenic	a	g	0.75	-0.48	0.11	0.409	5.4e-06	11	-	Franceschini et al. (2013)
DBP	11	rs16932474	16008731	SOX6	-	Intronic	t	c	0.83	-0.55	0.12	0.712	5.61e-06	12	-	Franceschini et al. (2013)
DBP	8	rs6997487	107034687	N/A	-	Intergenic	a	c	0.27	-0.48	0.11	0.628	5.62e-06	13	-	Franceschini et al. (2013)
DBP	3	rs6802072	41002684	N/A	-	Intergenic	t	c	0.45	-0.42	0.09	0.426	6.17e-06	14	-	Franceschini et al. (2013)
DBP	10	rs4918017	105234221	N/A	-	Intergenic	c	g	0.73	0.53	0.12	0.608	7.31e-06	15	-	Franceschini et al. (2013)
DBP	11	rs17142803	81104083	N/A	-	Intergenic	t	c	0.1	0.98	0.22	0.624	7.53e-06	16	-	Franceschini et al. (2013)
DBP	9	rs12339156	35905230	N/A	-	Intergenic	c	g	0.17	-0.56	0.12	0.732	7.73e-06	17	-	Franceschini et al. (2013)
DBP	2	rs17570579	50955087	NRXN1	-	Intronic	t	c	0.07	-0.28	0.19	0.379	8.07e-06	18	-	Franceschini et al. (2013)
DBP	6	rs13209747	127157147	N/A	-	Intergenic	t	c	0.17	0.56	0.12	0.471	8.84e-06	19	-	Franceschini et al. (2013)
DBP	4	rs12374234	150061158	N/A	-	Intergenic	t	c	0.25	0.48	0.11	0.273	8.85e-06	20	-	Franceschini et al. (2013)
DBP	9	rs7868945	72704778	TRPM3	-	Intronic	a	g	0.24	0.5	0.11	0.742	9.7e-06	21	-	Franceschini et al. (2013)
DBP	3	rs76217164	88738041	-	-	-	T	A	0.932	1.748	-	-	1.1e-05	1	-	Hoffmann et al. (2017)
DBP	3	rs1053711	57743246	-	-	-	G	A	0.915	1.359	-	-	0.00031	2	-	Hoffmann et al. (2017)
DBP	11	rs115381894	109019018	-	-	-	G	A	0.977	-2.281	-	-	0.0013	3	-	Hoffmann et al. (2017)
DBP	10	rs17617337	121426884	-	-	-	C	T	0.947	1.432	-	-	0.0014	4	-	Hoffmann et al. (2017)
DBP	9	rs7856420	123839157	-	-	-	G	C	0.563	0.628	-	-	0.0021	5	-	Hoffmann et al. (2017)
DBP	5	rs2914609	121287061	-	-	-	T	C	0.57	0.525	-	-	0.0094	6	-	Hoffmann et al. (2017)
DBP	7	rs6969780	27159136	-	-	-	c	g	0.3	0.62	0.12	-	6.9e-08	4	-	Liang et al. (2017)
DBP	22	rs62225706	26680705	-	-	-	a	c	0.03	-2.62	0.49	-	1.1e-07	5	-	Liang et al. (2017)
DBP	9	rs10123054	128452054	-	-	-	t	c	0.65	-0.57	0.11	-	2.1e-07	6	-	Liang et al. (2017)
DBP	9	rs71512425	28165694	-	-	-	a	g	0.8	0.7	0.13	-	2.3e-07	7	-	Liang et al. (2017)
DBP	10	10:4699372:GTGTT	4699372	-	-	-	g	gtgtt	0.08	-1.23	0.24	-	3.2e-07	8	-	Liang et al. (2017)
DBP	22	rs6006767	45927045	-	-	-	t	c	0.94	-1.16	0.23	-	4.4e-07	9	-	Liang et al. (2017)
DBP	2	rs59922837	154175435	-	-	-	a	g	0.01	3.54	0.7	-	4.5e-07	10	-	Liang et al. (2017)
DBP	4	rs150834401	103164224	-	-	-	t	c	0.11	0.86	0.17	-	4.8e-07	11	-	Liang et al. (2017)
DBP	6	rs2584077	46267046	-	-	-	a	c	0.01	-4.16	0.83	-	4.9e-07	12	-	Liang et al. (2017)
DBP	13	rs144058433	73013077	-	-	-	t	c	0.14	0.85	0.17	-	5e-07	13	-	Liang et al. (2017)
DBP	7	7:80293263:A_AAT	80293263	-	-	-	a	aatactc	0.85	-0.86	0.17	-	5.7e-07	14	-	Liang et al. (2017)
DBP	9	rs114334738	28165671	-	-	-	t	c	0.94	1.28	0.26	-	5.7e-07	15	-	Liang et al. (2017)
DBP	6	rs79030490a,b	134087689	-	-	-	a	c	0.09	-0.92	0.19	-	8.7e-07	16	-	Liang et al. (2017)
DBP	3	rs7372217	41990122	-	-	-	a	g	0.34	-0.55	0.11	-	9.5e-07	17	-	Liang et al. (2017)
DBP	2	rs12991132	43291689	ZFP36L2/THADA/LOC1001297261	500	Unknown	A	G	0.59	−1.87	3.61	-	4e-07	1	-	Lule et al. (2019)
DBP	2	rs111770209	165534347	COBLL	20	Unknown	T	C	0.94	−3.82	7.53	-	4.8e-07	2	-	Lule et al. (2019)
DBP	2	rs13403027	196853830	DNAH7	0	Intronic	A	G	0.71	−1.91	3.87	-	9.1e-07	3	-	Lule et al. (2019)
DBP	4	rs29356	114209732	ANK2	0	Intronic	T	C	0.69	1.91	3.87	-	9.6e-07	4	-	Lule et al. (2019)
PP	5	rs114053299	12780703	-	-	-	A	G	0.992	-6.254	-	-	1.5e-06	1	-	Hoffmann et al. (2017)
PP	12	rs143118162	56154968	-	-	-	A	T	0.989	3.921	-	-	0.00051	2	-	Hoffmann et al. (2017)
PP	18	rs12606620	42008097	-	-	-	G	T	0.743	0.816	-	-	0.0008	3	-	Hoffmann et al. (2017)
PP	11	rs115381894	109019018	-	-	-	G	A	0.977	-2.406	-	-	0.0012	4	-	Hoffmann et al. (2017)
PP	4	rs184145372	159150358	-	-	-	T	C	0.993	-4.072	-	-	0.0014	5	-	Hoffmann et al. (2017)
PP	18	rs61735998	34289285	-	-	-	G	T	0.992	-4.099	-	-	0.0019	6	-	Hoffmann et al. (2017)
PP	1	rs9662255	9441949	-	-	-	C	A	0.639	0.726	-	-	0.0027	7	-	Hoffmann et al. (2017)
PP	15	rs734780	89564958	-	-	-	T	C	0.428	0.601	-	-	0.0036	8	-	Hoffmann et al. (2017)
PP	6	rs1761870	117264985	-	-	-	G	A	0.26	-0.662	-	-	0.0049	9	-	Hoffmann et al. (2017)
PP	4	rs12504699	48934298	-	-	-	G	A	0.79	0.695	-	-	0.0074	10	-	Hoffmann et al. (2017)
PP	15	rs2414856	65072461	-	-	-	a	g	0.51	0.68	0.13	-	9.2e-08	4	-	Liang et al. (2017)
PP	5	rs189315540	108796312	-	-	-	t	c	0.01	6.48	1.21	-	9.4e-08	5	-	Liang et al. (2017)
PP	4	rs192457787	58795698	-	-	-	a	c	0.99	-8.43	1.61	-	1.6e-07	6	-	Liang et al. (2017)
PP	12	rs113866309	66516948	-	-	-	t	c	0.98	-3.28	0.63	-	1.7e-07	7	-	Liang et al. (2017)
PP	5	rs35335431	31910483	-	-	-	a	t	0.43	-0.82	0.16	-	3.5e-07	8	-	Liang et al. (2017)
PP	21	rs2832976	32037484	-	-	-	t	c	0.16	-0.95	0.19	-	3.9e-07	9	-	Liang et al. (2017)
PP	9	rs78687626	133280171	-	-	-	a	g	0.01	-7.35	1.45	-	4.2e-07	10	-	Liang et al. (2017)
PP	10	10:14646769:T_TCA	14646769	-	-	-	t	tca	0.59	-0.79	0.16	-	6e-07	11	-	Liang et al. (2017)
PP	10	rs11196093	114524327	-	-	-	c	g	0.34	-0.64	0.13	-	6.3e-07	12	-	Liang et al. (2017)
PP	1	rs113025995	38880204	-	-	-	t	c	0.99	-11.25	2.27	-	6.8e-07	13	-	Liang et al. (2017)
PP	1	rs36064592	38880204	-	-	-	t	c	0.99	-11.25	2.27	-	6.8e-07	14	-	Liang et al. (2017)
PP	4	rs182783477	123592734	-	-	-	c	g	0.98	-2.51	0.51	-	7e-07	15	-	Liang et al. (2017)
PP	1	rs36064592	114462662	-	-	-	a	g	0.43	0.64	0.13	-	8.6e-07	16	-	Liang et al. (2017)
PP	7	rs150785606	46990467	-	-	-	t	c	0.01	8.04	1.64	-	8.9e-07	17	-	Liang et al. (2017)
PP	7	rs11977526b	46008110	-	-	-	a	g	0.34	-0.67	0.14	-	9.5e-07	18	-	Liang et al. (2017)
PP	7	rs1723953	45993668	-	-	-	a	c	0.03	1.95	0.4	-	9.6e-07	19	-	Liang et al. (2017)
HTN	5	rs9791170	131597526	P4HA2	-6071	Intergenic	A	N/A	0.4336	0.58	0.11	-	5.1e-07	1	-	Adeyemo et al. (2009)
HTN	1	rs2146204	167140723	RP11-375F2.1;OTTHUMG00000034587	6422	Intergenic	C	A	0.08711	2.49	0.2	-	2.97e-06	2	-	Adeyemo et al. (2009)
HTN	4	rs991316	100541468	ADH7	10973	Intergenic	T	T	0.4512	1.62	0.1	-	3.45e-06	3	-	Adeyemo et al. (2009)
HTN	10	rs7902529	2288418	AL354747.12	56736	Intergenic	A	T	0.1406	0.5	0.15	-	6.14e-06	4	-	Adeyemo et al. (2009)
HTN	15	rs1550576	56000706	ALDH1A2	32214	Intergenic	T	T	0.1423	0.52	0.15	-	1.03e-05	5	-	Adeyemo et al. (2009)
HTN	3	rs11714139	133427327	ACPP	-91614	Intergenic	T	A	0.08112	2.45	0.2	-	1.14e-05	6	-	Adeyemo et al. (2009)
HTN	2	rs11692045	41804457	LDHAL3	-95910	Intergenic	C	G	0.4081	0.64	0.1	-	1.54e-05	7	-	Adeyemo et al. (2009)
HTN	1	rs12748299	197249947	AC096631.2	64368	Intergenic	C	C	0.1318	1.99	0.16	-	1.66e-05	8	-	Adeyemo et al. (2009)
HTN	17	rs2665797	59276217	SMARCD2	-2556	Upstream	G	N/A	0.09467	0.45	0.18	-	1.73e-05	9	-	Adeyemo et al. (2009)
HTN	8	rs11988036	20184487	LZTS1	0	Intronic	T	A	0.2431	1.66	0.12	-	1.95e-05	10	-	Adeyemo et al. (2009)
HTN	7	rs10231275	29622353	AC007276.3	25162	Intergenic	T	N/A	0.04081	-	-	-	1.97e-05	11	-	Adeyemo et al. (2009)
HTN	4	rs2654841	100523944	ADH7	28497	Intergenic	T	C	0.4936	-	-	-	2.08e-05	12	-	Adeyemo et al. (2009)
HTN	4	rs7677400	87471821	MAPK10	0	Intronic	C	T	0.1293	-	-	-	2.09e-05	13	-	Adeyemo et al. (2009)
HTN	1	rs2105913	173676742	TNR	0	Intronic	G	A	0.2406	-	-	-	2.19e-05	14	-	Adeyemo et al. (2009)
HTN	10	rs11013005	18536991	CACNB2	0	Intronic	C	T	0.2217	-	-	-	2.38e-05	15	-	Adeyemo et al. (2009)
HTN	9	rs10809889	13042851	RP11-382H24.2;OTTHUMG00000019560	-29960	Intergenic	G	C	0.4975	-	-	-	2.46e-05	16	-	Adeyemo et al. (2009)
HTN	4	rs10027540	185987834	ACSL1	-3625	Upstream	G	G	0.3167	-	-	-	2.54e-05	17	-	Adeyemo et al. (2009)
HTN	1	rs12757682	197247864	AC096631.2	62285	Intergenic	C	T	0.1319	-	-	-	2.59e-05	18	-	Adeyemo et al. (2009)
HTN	7	rs11521023	114887926	AC092590.2	120679	Intronic	C	A	0.05911	-	-	-	2.59e-05	19	-	Adeyemo et al. (2009)
HTN	10	rs7897562	3834242	COPEB;KLF6	-16787	Intergenic	C	A	0.3552	-	-	-	2.65e-05	20	-	Adeyemo et al. (2009)
HTN	12	rs11060108	128116744	TMEM132D	5482	Intergenic	T	G	0.1642	-	-	-	2.69e-05	21	-	Adeyemo et al. (2009)
HTN	12	rs4763527	10628544	KLRA1	3800	Downstream	T	C	0.1062	-	-	-	2.88e-05	22	-	Adeyemo et al. (2009)
HTN	2	rs6712776	3331456	TSSC1	0	Intronic	C	A	0.05064	-	-	-	2.9e-05	23	-	Adeyemo et al. (2009)
HTN	12	rs12819066	10567197	AC068775.52	197	Downstream	C	T	0.08276	-	-	-	2.93e-05	24	-	Adeyemo et al. (2009)
HTN	1	rs12097299	239009755	RGS7	0	Intronic	C	T	0.1998	-	-	-	3.23e-05	25	-	Adeyemo et al. (2009)
HTN	3	rs13100444	142234554	SPSB4	-18390	Intergenic	A	T	0.4253	-	-	-	3.33e-05	26	-	Adeyemo et al. (2009)
HTN	3	rs2310869	142235624	SPSB4	-17320	Intergenic	C	A	0.4184	-	-	-	3.79e-05	27	-	Adeyemo et al. (2009)
HTN	9	rs7023567	23021321	OTTHUMG00000019694;RP11-370B11.1	283094	Intergenic	C	G	0.236	-	-	-	3.91e-05	28	-	Adeyemo et al. (2009)
HTN	10	rs17148521	10703943	RP1-186E20.1;OTTHUMG00000017659	154249	Intergenic	G	A	0.1465	-	-	-	3.99e-05	29	-	Adeyemo et al. (2009)
HTN	17	rs2854214	59299181	CSH2	3925	Downstream	G	G	0.07915	-	-	-	4.23e-05	30	-	Adeyemo et al. (2009)
HTN	21	rs1995097	27286103	ADAMTS5	-25400	Intergenic	A	T	0.1672	-	-	-	4.28e-05	31	-	Adeyemo et al. (2009)
HTN	17	rs2727330	59279230	SMARCD2	-5569	Intergenic	G	N/A	0.09695	-	-	-	4.37e-05	32	-	Adeyemo et al. (2009)
HTN	17	rs2584608	59290442	CSH2	12664	Intergenic	A	C	0.07923	-	-	-	4.38e-05	33	-	Adeyemo et al. (2009)
HTN	6	rs7766646	3298708	SLC22A23	0	Intronic	G	C	0.4555	-	-	-	4.47e-05	34	-	Adeyemo et al. (2009)
HTN	1	rs2813760	90341949	ZNF326	75264	Intergenic	C	G	0.3663	-	-	-	4.59e-05	35	-	Adeyemo et al. (2009)
HTN	16	rs6499083	65022381	CDH5	26195	Intergenic	A	C	0.2125	-	-	-	4.6e-05	36	-	Adeyemo et al. (2009)
HTN	5	rs1393084	82828276	CSPG2;VCAN	0	Intronic	T	T	0.1245	-	-	-	4.67e-05	37	-	Adeyemo et al. (2009)
HTN	7	rs1912492	118134126	ANKRD7	464149	Intronic	C	T	0.4031	-	-	-	4.7e-05	38	-	Adeyemo et al. (2009)
HTN	4	rs6842506	176569534	AC131094.3	-61612	Intergenic	A	G	0.2305	-	-	-	4.83e-05	39	-	Adeyemo et al. (2009)
HTN	3	rs16839247	133632042	DNAJC13	0	Intronic	A	A	0.1061	-	-	-	4.85e-05	40	-	Adeyemo et al. (2009)
HTN	10	rs11192967	108329322	SORCS1	0	Intronic	C	C	0.1924	-	-	-	5.01e-05	41	-	Adeyemo et al. (2009)
HTN	10	rs2532660	119246133	EMX2	-45813	Intergenic	G	T	0.3246	-	-	-	5.04e-05	42	-	Adeyemo et al. (2009)
HTN	3	rs2310868	142235480	SPSB4	-17464	Intergenic	A	A	0.4172	-	-	-	5.05e-05	43	-	Adeyemo et al. (2009)
HTN	2	rs12475373	168960515	AC019086.7	44732	Intergenic	A	C	0.3909	-	-	-	5.07e-05	44	-	Adeyemo et al. (2009)
HTN	10	rs12247456	42908202	RET	0	Intronic	G	G	0.4631	-	-	-	5.21e-05	45	-	Adeyemo et al. (2009)
HTN	17	rs6919	59263217	SMARCD2	0	3PRIME_UTR	T	A	0.1052	-	-	-	5.32e-05	46	-	Adeyemo et al. (2009)
HTN	1	rs11240732	202612015	PLEKHA6	-16348	Intergenic	C	C	0.4017	-	-	-	5.33e-05	47	-	Adeyemo et al. (2009)
HTN	17	rs2665850	59307844	CSH1	0	Intronic	A	C	0.07635	-	-	-	5.44e-05	48	-	Adeyemo et al. (2009)
HTN	4	rs6553872	176562765	AC131094.3	-68381	Intergenic	G	T	0.2306	-	-	-	5.47e-05	49	-	Adeyemo et al. (2009)
HTN	2	rs7594476	139164070	NXPH2	-18353	Intergenic	G	C	0.1052	-	-	-	5.48e-05	50	-	Adeyemo et al. (2009)
HTN	4	rs979438	127663080	N/A	-9	Intergenic	C	G	0.3242	-	-	-	5.64e-05	51	-	Adeyemo et al. (2009)
HTN	5	rs11957941	177332854	AC136940.2	966	Intergenic	T	C	0.4828	-	-	-	5.82e-05	52	-	Adeyemo et al. (2009)
HTN	4	rs10866376	176571896	AC131094.3	-59250	Intergenic	T	T	0.2296	-	-	-	6.35e-05	53	-	Adeyemo et al. (2009)
HTN	17	rs2665831	59266124	SMARCD2	0	Intronic	C	T	0.07768	-	-	-	6.46e-05	54	-	Adeyemo et al. (2009)
HTN	17	rs2665795	59279004	SMARCD2	-5343	Intergenic	G	N/A	0.09754	-	-	-	6.62e-05	55	-	Adeyemo et al. (2009)
HTN	5	rs12519623	174470270	AC008413.7	-114930	Intergenic	C	T	0.2365	-	-	-	6.65e-05	56	-	Adeyemo et al. (2009)
HTN	8	rs12547628	12761935	C8orf79	-85619	Intergenic	G	T	0.1932	-	-	-	6.76e-05	57	-	Adeyemo et al. (2009)
HTN	3	rs4122385	189623347	LPP	0	Intronic	A	A	0.2662	-	-	-	6.81e-05	58	-	Adeyemo et al. (2009)
HTN	11	rs10502084	106573897	CWF19L2	128396	Intergenic	A	C	0.1362	-	-	-	7.09e-05	59	-	Adeyemo et al. (2009)
HTN	5	rs4705928	131606536	PDLIM4	-14750	Intergenic	A	C	0.2812	-	-	-	7.11e-05	60	-	Adeyemo et al. (2009)
HTN	3	rs12152433	145331510	AC022495.17	56926	Intergenic	C	T	0.1194	-	-	-	7.22e-05	61	-	Adeyemo et al. (2009)
HTN	6	rs9481344	113791122	OTTHUMG00000015397;RP1-132N8.1	139155	Intergenic	A	C	0.1313	-	-	-	7.28e-05	62	-	Adeyemo et al. (2009)
HTN	2	rs6741800	240657571	OR9S24P;OTTHUMG00000152395	-9952	Intergenic	G	T	0.1726	-	-	-	7.33e-05	63	-	Adeyemo et al. (2009)
HTN	10	rs12268153	8226274	GS1-756B1.1;OTTHUMG00000017644	-16955	Intergenic	G	T	0.04916	-	-	-	7.57e-05	64	-	Adeyemo et al. (2009)
HTN	4	rs1442493	100540388	ADH7	12053	Intergenic	T	N/A	0.2301	-	-	-	7.64e-05	65	-	Adeyemo et al. (2009)
HTN	1	rs1322496	167109282	RP11-375F2.1;OTTHUMG00000034587	-24716	Intergenic	C	C	0.03297	-	-	-	7.93e-05	66	-	Adeyemo et al. (2009)
HTN	15	rs8041787	89166481	BLM	6791	Intergenic	T	T	0.4029	-	-	-	8.04e-05	67	-	Adeyemo et al. (2009)
HTN	8	rs13267838	25252627	PPP2R2A;DOCK5	0	Intronic	T	T	0.02212	-	-	-	8.16e-05	68	-	Adeyemo et al. (2009)
HTN	12	rs3802993	11818798	ETV6	0	Intronic	G	A	0.04382	-	-	-	8.2e-05	69	-	Adeyemo et al. (2009)
HTN	22	rs5762936	27711377	ZNRF3	0	Intronic	A	C	0.2054	-	-	-	8.4e-05	70	-	Adeyemo et al. (2009)
HTN	17	rs2044125	59216916	DDX42	0	Intronic	C	T	0.07726	-	-	-	8.5e-05	71	-	Adeyemo et al. (2009)
HTN	12	rs7137085	27976396	PTHLH	25888	Intergenic	G	A	0.4921	-	-	-	8.68e-05	72	-	Adeyemo et al. (2009)
HTN	3	rs9825224	181158248	PEX5L	0	Intronic	C	A	0.294	-	-	-	8.99e-05	73	-	Adeyemo et al. (2009)
HTN	17	rs4968661	59150038	AC046185.14	0	Intronic	A	C	0.07662	-	-	-	9.15e-05	74	-	Adeyemo et al. (2009)
HTN	17	rs968719	59262003	PSMC5	0	Synonymous coding	C	T	0.07677	-	-	-	9.25e-05	75	-	Adeyemo et al. (2009)
HTN	1	rs4661465	14218131	Z99291.1	0	Intronic	T	G	0.3766	-	-	-	9.62e-05	76	-	Adeyemo et al. (2009)
HTN	12	rs310882	75913296	E2F7	25861	Intergenic	G	A	0.1507	-	-	-	9.76e-05	77	-	Adeyemo et al. (2009)
HTN	7	rs11564022	27303571	N/A	-	Intergenic	t	c	0.23	-0.13	0.02	0.146	6.78e-08	1	-	Franceschini et al. (2013)
HTN	3	rs10049492	53571572	CACNA1D	-	Intronic	a	g	0.74	0.14	0.03	0.14	4.88e-07	2	-	Franceschini et al. (2013)
HTN	7	rs17428471	27304392	N/A	-	Intergenic	t	g	0.12	0.15	0.03	0.476	1.32e-06	3	-	Franceschini et al. (2013)
HTN	7	rs17471520	27145315	N/A	-	Downstream	t	c	0.69	-0.1	0.02	0.992	3.97e-06	4	-	Franceschini et al. (2013)
HTN	16	rs12149202	85700360	-	-	-	a	g	0.11	-0.19	0.03	-	5.1e-08	2	-	Liang et al. (2017)
HTN	9	rs115795127	85993901	-	-	-	t	c	0.89	0.17	0.03	-	1.2e-07	3	-	Liang et al. (2017)
HTN	16	rs12445099	57890233	-	-	-	a	g	0.67	0.12	0.02	-	2.2e-07	4	-	Liang et al. (2017)
HTN	8	rs115706913	14081817	-	-	-	t	c	0.95	0.26	0.05	-	2.7e-07	5	-	Liang et al. (2017)
HTN	12	rs10842715	26487183	-	-	-	t	g	0.46	-0.1	0.02	-	4.8e-07	6	-	Liang et al. (2017)
HTN	5	rs143572614	62024475	-	-	-	c	g	0.99	1.44	0.29	-	7.8e-07	7	-	Liang et al. (2017)
BP Multi-trait analysis	6	rs9385284	123400105	-	-	-	a	g	0.8	-	-	-	5.56e-08	10	SHet	Liang et al. (2017)
BP Multi-trait analysis	4	rs7654819	11618714	-	-	-	a	c	0.27	-	-	-	5.77e-08	11	SHet	Liang et al. (2017)
BP Multi-trait analysis	8	rs187821766	99741278	-	-	-	t	c	0.02	-	-	-	9.25e-08	12	SHet	Liang et al. (2017)
BP Multi-trait analysis	8	rs78192203a	142375073	-	-	-	a	t	0.2	-	-	-	1.09e-07	13	SHet	Liang et al. (2017)
[truncated: 36 more rows]

## Sheet: Table S 5
Table S 5: Mean population and phenotype measures for BP traits per cohort of the 12 eligible publications
[truncated: 129 more rows]

[truncated: 1 more sheets: Table S 7]
